# Supplementary material for: A Biochemical Genomics Screen for Substrates of Ste20p Kinase Enables the In Silico Prediction of Novel Substrates
Source: PLoS One. 2009 Dec 16;4(12):e8279. doi: 10.1371/journal.pone.0008279 (PMC2791418; doi:10.1371/journal.pone.0008279)
Supplement: Table S1 — The substrate prediction scores of all yeast proteins. (0.73 MB XLS) [file pone.0008279.s005.xls]

## Sheet: Annan_Ste20_TableS1
Table S1. The substrate prediction scores of all yeast proteins.
The most probable Ste20 substrates are listed at the top.
aThe posterior probability/score from the predictor of Ste20p substrates.
MW: molecular weight.
ORF	Gene Name	MW (Daltons)	Protein Length	Posterior Probabilitya
YKR054C	DYN1	471343	4092	1
YKL129C	MYO3	142506	1271	1
YLR337C	VRP1	82593	817	1
YMR109W	MYO5	136898	1219	1
YPL153C	RAD53	91962	821	1
YOR181W	LAS17	67571	633	1
YCL054W	SPB1	96484	841	1
YPL217C	BMS1	135570	1183	1
YLR087C	CSF1	338254	2958	1
YDR098C-B	YDR098C-B	198594	1755	1
YGR038C-B	YGR038C-B	198520	1755	1
YLR106C	MDN1	559302	4910	1
YIL080W	YIL080W	181132	1569	1
YIL082W-A	YIL082W-A	172453	1498	1
YPR161C	SGV1	74239	657	1
YDR122W	KIN1	120070	1064	1
YLR157C-B	YLR157C-B	198544	1755	1
YDR150W	NUM1	313030	2748	1
YGR109W-B	YGR109W-B	178418	1547	1
YPR117W	YPR117W	285901	2489	1
YGL140C	YGL140C	137475	1219	1
YMR306W	FKS3	207481	1785	1
YNL284C-B	YNL284C-B	198996	1755	1
YBR012W-B	YBR012W-B	198867	1756	1
YDR316W-B	YDR316W-B	198526	1755	1
YDR261C-D	YDR261C-D	181659	1604	1
YDR365W-B	YDR365W-B	198658	1755	1
YDR210C-D	YDR210C-D	198837	1755	1
YER138C	YER138C	198561	1755	1
YER160C	YER160C	198568	1755	1
YGR161C-D	YGR161C-D	198558	1755	1
YHR214C-B	YHR214C-B	202816	1793	1
YJR027W	YJR027W	198651	1755	1
YLR227W-B	YLR227W-B	198403	1755	1
YMR050C	YMR050C	198553	1755	1
YML045W	YML045W	198524	1755	1
YML039W	YML039W	198571	1755	1
YOL103W-B	YOL103W-B	198613	1755	1
YOR142W-B	YOR142W-B	198535	1755	1
YPR158W-B	YPR158W-B	198637	1756	1
YPR158C-D	YPR158C-D	198372	1755	1
YPL257W-B	YPL257W-B	198575	1755	1
YJL084C	YJL084C	117215	1046	1
YDL140C	RPO21	191610	1733	1
YBL004W	UTP20	287557	2493	1
YBR108W	YBR108W	103834	947	1
YOL081W	IRA2	351665	3079	1
YMR045C	YMR045C	198897	1755	1
YER082C	UTP7	62316	554	1
YBR208C	DUR1,2	201830	1835	1
YFR019W	FAB1	257447	2278	1
YBL085W	BOI1	109294	980	1
YER155C	BEM2	245428	2167	1
YGR217W	CCH1	234597	2039	1
YJL130C	URA2	245124	2214	1
YGR027W-B	YGR027W-B	198656	1755	1
YJR029W	YJR029W	198616	1755	1
YPR137C-B	YPR137C-B	198567	1755	1
YDR034C-D	YDR034C-D	201963	1770	1
YLR410W-B	YLR410W-B	202121	1770	1
YCL019W	YCL019W	202095	1770	1
YOR192C-B	YOR192C-B	201982	1770	1
YBL005W-B	YBL005W-B	198967	1755	1
YMR302C	YME2	96688	850	1
YDL195W	SEC31	138702	1273	1
YER167W	BCK2	93737	851	1
YLL048C	YBT1	189160	1661	1
YER164W	CHD1	168240	1468	1
YGL156W	AMS1	124498	1083	1
YOR227W	YOR227W	139456	1246	1
YGL201C	MCM6	112977	1017	1
YMR219W	ESC1	187136	1658	1
YOL124C	TRM11	50072	433	1
YNR016C	ACC1	250351	2233	1
YOR328W	PDR10	176459	1564	1
YOR086C	TCB1	133575	1186	1
YLR419W	YLR419W	163043	1435	1
YLR305C	STT4	214605	1900	1
YHR082C	KSP1	117081	1029	1
YNL054W-B	YNL054W-B	198196	1749	1
YPL180W	TCO89	88844	799	1
YBL100W-B	YBL100W-B	202213	1770	1
YDR261W-B	YDR261W-B	201961	1770	1
YDR210W-B	YDR210W-B	202094	1770	1
YFL002W-A	YFL002W-A	202037	1770	1
YGR161W-B	YGR161W-B	202037	1770	1
YOR343W-B	YOR343W-B	202160	1770	1
YOR151C	RPB2	138750	1224	1
YBR084W	MIS1	106216	975	1
YHL035C	VMR1	180924	1592	0.999999
YML059C	NTE1	187131	1679	0.999999
YNL216W	RAP1	92412	827	0.999999
YKL215C	YKL215C	140426	1286	0.999999
YLR096W	KIN2	128337	1147	0.999999
YOR192C	THI72	67185	599	0.999999
YOR071C	THI71	67193	598	0.999999
YBR295W	PCA1	131838	1216	0.999999
YOL138C	YOL138C	149268	1341	0.999999
YDR464W	SPP41	161596	1435	0.999999
YBR020W	GAL1	57944	528	0.999999
YKL198C	PTK1	72061	649	0.999999
YHL007C	STE20	102361	939	0.999999
YLR454W	YLR454W	303476	2628	0.999999
YKR095W	MLP1	218454	1875	0.999999
YLL040C	VPS13	357846	3144	0.999999
YNR031C	SSK2	180526	1579	0.999999
YNR060W	FRE4	82015	719	0.999999
YDR406W	PDR15	172254	1529	0.999999
YLL021W	SPA2	163141	1466	0.999999
YPL116W	HOS3	79200	697	0.999999
YBR073W	RDH54	104152	924	0.999999
YDR011W	SNQ2	168765	1501	0.999999
YPR104C	FHL1	103501	936	0.999999
YIR006C	PAN1	160267	1480	0.999999
YDL194W	SNF3	96718	884	0.999999
YNL224C	SQS1	86949	767	0.999999
YOR128C	ADE2	62339	571	0.999999
YPR024W	YME1	81771	747	0.999999
YML072C	TCB3	171074	1545	0.999999
YBR280C	SAF1	70495	637	0.999998
YKL203C	TOR2	281565	2474	0.999998
YOR153W	PDR5	170437	1511	0.999997
YMR017W	SPO20	46621	397	0.999995
YAR009C	YAR009C	136731	1196	0.999994
YGL120C	PRP43	87561	767	0.999994
YOL155C	HPF1	94704	967	0.999993
YIL129C	TAO3	269855	2376	0.999993
YLR039C	RIC1	121648	1056	0.999993
YNL271C	BNI1	219701	1953	0.999993
YKL188C	PXA2	97125	853	0.999993
YBR218C	PYC2	130166	1180	0.999993
YKL101W	HSL1	169591	1518	0.999993
YLR362W	STE11	80720	717	0.999993
YLR024C	UBR2	216776	1872	0.999992
YBR055C	PRP6	104228	899	0.999992
YDR097C	MSH6	140079	1242	0.999992
YOL084W	PHM7	112545	991	0.999992
YLR318W	EST2	102662	884	0.999992
YOR267C	HRK1	85695	759	0.999992
YIL108W	YIL108W	77414	696	0.999992
YFL034W	YFL034W	119495	1073	0.999992
YCR065W	HCM1	63647	564	0.999992
YDR170C	SEC7	226884	2009	0.999992
YMR069W	NAT4	32334	285	0.999991
YNL313C	YNL313C	102335	904	0.999991
YOR336W	KRE5	156476	1365	0.999991
YPL085W	SEC16	241694	2195	0.99999
YOR098C	NUP1	113581	1076	0.99999
YOR109W	INP53	124576	1107	0.99999
YLR138W	NHA1	109368	985	0.99999
YHR198C	YHR198C	36501	321	0.99999
YER144C	UBP5	92260	805	0.99999
YML115C	VAN1	61091	535	0.99999
YDR207C	UME6	91123	836	0.99999
YLR314C	CDC3	60039	520	0.999989
YNL094W	APP1	66134	587	0.999989
YOL055C	THI20	61269	551	0.999989
YDR027C	VPS54	101519	889	0.999989
YMR108W	ILV2	74936	687	0.999989
YLR133W	CKI1	66316	582	0.999989
YCR068W	ATG15	58435	520	0.999988
YDR475C	JIP4	98690	876	0.999988
YJL127C	SPT10	72922	640	0.999988
YBL075C	SSA3	70546	649	0.999988
YBR038W	CHS2	109881	963	0.999988
YMR196W	YMR196W	126623	1088	0.999988
YJL095W	BCK1	164194	1478	0.999988
YOR048C	RAT1	115933	1006	0.999988
YIR007W	YIR007W	86978	764	0.999988
YFL007W	BLM10	245993	2143	0.999987
YML081W	YML081W	141464	1251	0.999986
YLR090W	XDJ1	51346	459	0.999986
YER172C	BRR2	246183	2163	0.999984
YIL169C	YIL169C	99735	995	0.999957
YBL052C	SAS3	97582	831	0.999945
YOR017W	PET127	93407	800	0.999941
YPL270W	MDL2	85136	773	0.999938
YOR326W	MYO2	180679	1574	0.999934
YIL156W	UBP7	123133	1071	0.999933
YPR021C	AGC1	104303	902	0.999932
YDR017C	KCS1	119549	1050	0.999932
YHR155W	YSP1	143582	1228	0.999931
YKL133C	YKL133C	54437	463	0.99993
YBL023C	MCM2	98779	868	0.999928
YDL112W	TRM3	165046	1436	0.999926
YBR140C	IRA1	350976	3092	0.999926
YAR014C	BUD14	79062	707	0.999926
YFR030W	MET10	114827	1035	0.999926
YLR035C-A	YLR035C-A	131616	1155	0.999926
YJR033C	RAV1	154932	1357	0.999922
YPR010C	RPA135	135741	1203	0.999921
YJL051W	YJL051W	91256	822	0.999921
YDL223C	HBT1	113616	1046	0.999919
YMR189W	GCV2	114450	1034	0.999918
YNL273W	TOF1	141119	1238	0.999917
YDL171C	GLT1	238100	2145	0.999916
YPL095C	EEB1	51723	456	0.999916
YLR115W	CFT2	96253	859	0.999914
YER077C	YER077C	79547	688	0.999912
YKR031C	SPO14	195202	1683	0.999912
YJL042W	MHP1	155206	1398	0.999912
YLR342W	FKS1	214849	1876	0.999911
YDL141W	BPL1	76362	690	0.99991
YPL019C	VTC3	96553	835	0.99991
YJR031C	GEA1	159435	1408	0.99991
YMR001C	CDC5	81030	705	0.999909
YGR240C	PFK1	107969	987	0.999908
YOR230W	WTM1	48382	437	0.999907
YNL238W	KEX2	90002	814	0.999906
YER068W	MOT2	65354	587	0.999906
YHR202W	YHR202W	68998	602	0.999906
YLR410W	VIP1	129754	1146	0.999903
YPL082C	MOT1	209975	1867	0.999901
YLR384C	IKI3	152989	1349	0.999901
YMR190C	SGS1	163836	1447	0.9999
YDR422C	SIP1	96258	863	0.9999
YDR443C	SSN2	159999	1420	0.9999
YOR011W	AUS1	157750	1394	0.9999
YPR042C	PUF2	119507	1075	0.999898
YFL027C	GYP8	57618	497	0.999897
YPL040C	ISM1	115793	1002	0.999897
YDR335W	MSN5	142116	1224	0.999896
YIL166C	YIL166C	61897	542	0.999895
YMR036C	MIH1	63357	554	0.999895
YPR065W	ROX1	41838	368	0.999892
YJR039W	YJR039W	127438	1121	0.99989
YLL011W	SOF1	56788	489	0.99989
YNL295W	YNL295W	61228	524	0.999888
YML091C	RPM2	139347	1202	0.999888
YOR117W	RPT5	48255	434	0.999886
YPL060C-A	YPL060C-A	127188	1104	0.999886
YOL078W	AVO1	131378	1176	0.999884
YBR023C	CHS3	131600	1165	0.999884
YPR095C	SYT1	137581	1226	0.999882
YBR112C	CYC8	107201	966	0.999879
YJL005W	CYR1	227832	2026	0.999879
YJR059W	PTK2	91400	818	0.999878
YDL056W	MBP1	93907	833	0.999878
YCR033W	SNT1	138396	1226	0.999877
YBR019C	GAL10	78195	699	0.999877
YOR066W	YOR066W	68691	629	0.999876
YBL054W	YBL054W	59225	525	0.999874
YBR225W	YBR225W	101235	900	0.999874
YMR169C	ALD3	55385	506	0.999873
YMR170C	ALD2	55187	506	0.999873
YJL129C	TRK1	141072	1235	0.999871
YPR032W	SRO7	114512	1033	0.999871
YKL127W	PGM1	63111	570	0.999871
YLR436C	ECM30	145051	1274	0.999869
YDR283C	GCN2	190192	1659	0.999869
YNL262W	POL2	255669	2222	0.999869
YOR349W	CIN1	116647	1014	0.999868
YMR031C	YMR031C	93344	843	0.999866
YPL058C	PDR12	171064	1511	0.999866
YDL226C	GCS1	39296	352	0.999864
YML100W	TSL1	123017	1098	0.999863
YBR102C	EXO84	85537	753	0.99986
YGL071W	AFT1	77682	690	0.999858
YLR422W	YLR422W	221561	1932	0.999858
YMR176W	ECM5	162699	1411	0.999857
YAL026C	DRS2	153843	1355	0.999857
YDR190C	RVB1	50453	463	0.999855
YBR081C	SPT7	152616	1332	0.999854
YHR158C	KEL1	131093	1164	0.999853
YOR141C	ARP8	100208	881	0.999852
YNL037C	IDH1	39324	360	0.999851
YBL047C	EDE1	150782	1381	0.999848
YNL201C	PSY2	98052	858	0.999848
YER114C	BOI2	115687	1040	0.999846
YLR187W	SKG3	114110	1026	0.999845
YJR030C	YJR030C	84289	745	0.999844
YPL242C	IQG1	172829	1495	0.999843
YPL254W	HFI1	54466	488	0.999831
YLR399C	BDF1	76977	686	0.999831
YPL249C	GYP5	101799	894	0.999827
YPR111W	DBF20	65879	564	0.999814
YFR032C	YFR032C	31865	289	0.999801
YOR053W	YOR053W	15256	113	0.999791
YBR044C	TCM62	64258	573	0.999788
YGL107C	RMD9	74595	646	0.999785
YCR088W	ABP1	65576	592	0.999706
YGR184C	UBR1	224836	1950	0.999417
YGL180W	ATG1	101716	897	0.999416
YPL253C	VIK1	75729	647	0.999344
YJL043W	YJL043W	29238	257	0.999329
YBL088C	TEL1	321565	2787	0.999324
YOR147W	MDM32	72027	622	0.999307
YAL001C	TFC3	132107	1160	0.999283
YNR013C	PHO91	99489	894	0.999253
YML003W	YML003W	33970	290	0.999239
YFL030W	AGX1	41907	385	0.99923
YLR298C	YHC1	27045	231	0.999159
YLR214W	FRE1	78853	686	0.999151
YKL010C	UFD4	167841	1483	0.999142
YNL321W	YNL321W	102498	908	0.999139
YOR156C	NFI1	81177	726	0.999128
YOR313C	SPS4	38591	338	0.999089
YDR180W	SCC2	171100	1493	0.999087
YLR237W	THI7	66903	598	0.999069
YNL329C	PEX6	115570	1030	0.999069
YMR129W	POM152	151651	1337	0.999067
YML069W	POB3	62993	552	0.999059
YHL019C	APM2	69989	605	0.999056
YDL214C	PRR2	78938	699	0.999053
YMR241W	YHM2	34184	314	0.999022
YGR032W	GSC2	216988	1895	0.999015
YJL168C	SET2	84539	733	0.999012
YMR091C	NPL6	49650	435	0.99898
YOL090W	MSH2	108883	964	0.998973
YPL235W	RVB2	51611	471	0.998972
YDR258C	HSP78	91335	811	0.998918
YGL162W	SUT1	33191	299	0.998918
YLR451W	LEU3	100152	886	0.998918
YER095W	RAD51	42963	400	0.998889
YMR049C	ERB1	91704	807	0.998874
YJR125C	ENT3	45091	408	0.998861
YML123C	PHO84	64381	587	0.998857
YOL122C	SMF1	63263	575	0.998857
YHR206W	SKN7	69202	622	0.998854
YER060W-A	FCY22	57327	530	0.998854
YGL009C	LEU1	85794	779	0.998854
YDR076W	RAD55	46349	406	0.998853
YBR238C	YBR238C	83761	731	0.998852
YFL046W	YFL046W	24018	207	0.998852
YAL031C	GIP4	86635	760	0.998844
YCR081W	SRB8	166859	1427	0.99884
YDR206W	EBS1	99999	884	0.998837
YLL005C	SPO75	102169	868	0.998832
YER089C	PTC2	50388	464	0.998822
YLR450W	HMG2	115691	1045	0.998816
YDR135C	YCF1	171120	1515	0.998811
YKR078W	YKR078W	68281	585	0.998805
YLR403W	SFP1	74785	683	0.998804
YOR307C	SLY41	50902	453	0.998796
YER132C	PMD1	195381	1753	0.998796
YKL128C	PMU1	33776	295	0.998781
YNR019W	ARE2	74022	642	0.998779
YFL004W	VTC2	95440	828	0.998776
YMR163C	INP2	81466	705	0.998776
YJR127C	RSF2	155061	1380	0.998774
YOL145C	CTR9	124654	1077	0.998774
YER120W	SCS2	26925	244	0.998773
YDR354W	TRP4	41374	380	0.99877
YKL173W	SNU114	114040	1008	0.998762
YLR028C	ADE16	65282	591	0.998762
YPL222W	YPL222W	78312	688	0.99876
YMR269W	YMR269W	23949	211	0.998758
YOR130C	ORT1	31579	292	0.998754
YBR270C	YBR270C	61301	545	0.998751
YOL063C	CRT10	109714	957	0.998751
YLR248W	RCK2	68061	610	0.998747
YGL130W	CEG1	52764	459	0.998737
YOR191W	RIS1	184404	1619	0.998734
YOR069W	VPS5	76484	675	0.998734
YJR019C	TES1	40259	349	0.998728
YOR273C	TPO4	73222	659	0.998707
YER075C	PTP3	105250	928	0.998707
YJL045W	YJL045W	69382	634	0.998692
YJL163C	YJL163C	61524	555	0.998678
YPR184W	GDB1	174970	1536	0.99867
YNR070W	YNR070W	149749	1333	0.998665
YJL020C	BBC1	128296	1157	0.998655
YDR034C	LYS14	89396	790	0.998649
YPR160W	GPH1	103274	902	0.998648
YHR150W	PEX28	66148	579	0.998647
YLR077W	YLR077W	66690	583	0.998645
YFL041W	FET5	70880	622	0.998644
YPL032C	SVL3	92143	825	0.998642
YJL082W	IML2	82535	731	0.998635
YGR140W	CBF2	111916	956	0.99863
YMR018W	YMR018W	59064	514	0.99863
YLR320W	MMS22	167681	1454	0.998626
YLL016W	SDC25	121960	1048	0.998622
YNR006W	VPS27	70973	622	0.998607
YAL061W	BDH2	46098	417	0.998598
YIL077C	YIL077C	36946	320	0.998596
YMR247C	RKR1	180184	1562	0.998591
YOR381W	FRE3	80589	711	0.998584
YGR162W	TIF4631	107101	952	0.998579
YMR250W	GAD1	65989	585	0.998578
YMR124W	YMR124W	105913	943	0.998554
YDR179W-A	YDR179W-A	53729	463	0.998553
YLR418C	CDC73	44456	393	0.99855
YPR115W	YPR115W	120394	1083	0.998548
YDR228C	PCF11	71898	626	0.998541
YDL102W	CDC2	124590	1097	0.998539
YAL019W	FUN30	128506	1131	0.998535
YMR309C	NIP1	93203	812	0.998531
YAL048C	GEM1	75149	662	0.998526
YGL026C	TRP5	76626	707	0.998525
YPL009C	YPL009C	119068	1038	0.998519
YDL231C	BRE4	129724	1125	0.998505
YNL278W	CAF120	118279	1060	0.998501
YPR110C	RPC40	37686	335	0.998501
YKR069W	MET1	66125	593	0.998501
YNL080C	EOS1	41673	366	0.99849
YNL233W	BNI4	100589	892	0.998485
YLL022C	HIF1	43428	385	0.998484
YDR380W	ARO10	71384	635	0.998474
YMR005W	TAF4	42336	388	0.998472
YGL014W	PUF4	97797	888	0.998472
YDL225W	SHS1	62629	551	0.998471
YDL036C	PUS9	53398	462	0.99846
YKR091W	SRL3	27465	246	0.998459
YHL009W-B	YHL009W-B	207968	1802	0.998448
YJL113W	YJL113W	207708	1803	0.998448
YJR053W	BFA1	66086	574	0.998447
YGL008C	PMA1	99618	918	0.998445
YMR165C	PAH1	95030	862	0.998444
YGL062W	PYC1	130098	1178	0.998438
YNL034W	YNL034W	69373	612	0.998438
YNL297C	MON2	186834	1636	0.998436
YMR037C	MSN2	77860	704	0.998435
YDR166C	SEC5	112120	971	0.998432
YMR261C	TPS3	118834	1054	0.998422
YOR356W	YOR356W	69633	631	0.998416
YGL160W	YGL160W	65839	570	0.998403
YDL189W	RBS1	51957	457	0.998388
YHR020W	YHR020W	77386	688	0.998388
YOR330C	MIP1	143501	1254	0.998375
YIL075C	RPN2	104231	945	0.998364
YGL137W	SEC27	99444	889	0.998364
YNL073W	MSK1	66128	576	0.998364
YML065W	ORC1	104399	914	0.998357
YDR300C	PRO1	47162	428	0.998331
YDR208W	MSS4	89320	779	0.998309
YCR011C	ADP1	117230	1049	0.998308
YHR119W	SET1	123911	1080	0.998303
YIL143C	SSL2	95340	843	0.998299
YBR059C	AKL1	123989	1108	0.998297
YHR073W	OSH3	113759	996	0.998285
YNL007C	SIS1	37590	352	0.998279
YPR040W	TIP41	41019	356	0.998276
YOR188W	MSB1	129970	1137	0.998275
YOR140W	SFL1	83317	766	0.998275
YOR348C	PUT4	68787	627	0.99827
YDL007W	RPT2	48828	437	0.998248
YGL173C	KEM1	175458	1528	0.998243
YNL091W	NST1	141513	1240	0.998232
YGL083W	SCY1	91000	804	0.99823
YOR233W	KIN4	90087	800	0.998227
YDR481C	PHO8	63004	566	0.998209
YOR229W	WTM2	51951	467	0.998184
YCL030C	HIS4	87721	799	0.998179
YGL197W	MDS3	167073	1487	0.998119
YPR159W	KRE6	80122	720	0.998119
YOL066C	RIB2	67035	591	0.99811
YLR352W	YLR352W	93122	807	0.998094
YNL088W	TOP2	164213	1428	0.99809
YMR206W	YMR206W	35017	313	0.998063
YAL002W	VPS8	144961	1274	0.998048
YNL139C	RLR1	183929	1597	0.998047
YDR293C	SSD1	139953	1250	0.99804
YHL023C	RMD11	129972	1146	0.998026
YLR277C	YSH1	87673	779	0.998008
YHR050W	SMF2	59768	549	0.997972
YJL060W	BNA3	50082	444	0.997967
YJL078C	PRY3	89151	881	0.997945
YGR088W	CTT1	64583	562	0.997895
YPL160W	CDC60	124140	1090	0.997808
YMR023C	MSS1	58351	526	0.997651
YPR015C	YPR015C	27775	247	0.996074
YJL209W	CBP1	76171	654	0.994015
YLR253W	YLR253W	65917	569	0.993039
YGR188C	BUB1	117867	1021	0.992653
YKL212W	SAC1	71124	623	0.992128
YMR209C	YMR209C	52245	457	0.991893
YMR097C	MTG1	42144	367	0.991597
YBR115C	LYS2	155344	1392	0.990729
YNL039W	BDP1	67687	594	0.990723
YJL125C	GCD14	43919	383	0.990675
YDL025C	YDL025C	69615	620	0.99055
YML002W	YML002W	84601	737	0.99055
YNL294C	RIM21	61532	533	0.990028
YHR164C	DNA2	171693	1522	0.989995
YPR174C	YPR174C	25411	221	0.989975
YIL103W	DPH1	48310	425	0.989662
YLR266C	PDR8	81273	701	0.989662
YNL128W	TEP1	50152	434	0.989662
YEL050C	RML2	43786	393	0.989249
YJL058C	BIT61	60840	543	0.989028
YHR205W	SCH9	91811	824	0.988765
YKR050W	TRK2	101086	889	0.988745
YPR105C	COG4	98665	861	0.988745
YMR216C	SKY1	83237	742	0.988636
YJR040W	GEF1	87591	779	0.988375
YDR104C	SPO71	145180	1245	0.988364
YGR116W	SPT6	168290	1451	0.988299
YBL079W	NUP170	169473	1502	0.988296
YCR042C	TAF2	161470	1407	0.988296
YMR240C	CUS1	50253	436	0.988296
YBL005W	PDR3	112570	976	0.988294
YMR093W	UTP15	57686	513	0.988265
YHL009W-A	YHL009W-A	48214	413	0.988074
YJL114W	YJL114W	48034	414	0.988074
YGL023C	PIB2	70616	635	0.987951
YAL054C	ACS1	79140	713	0.987872
YIL091C	YIL091C	83991	721	0.987872
YFR015C	GSY1	80510	708	0.987785
YPL036W	PMA2	102171	947	0.987772
YOR337W	TEA1	86832	759	0.987661
YHR072W	ERG7	83461	731	0.987635
YOR127W	RGA1	112830	1007	0.987519
YHR032W	YHR032W	64208	581	0.987511
YHL038C	CBP2	73860	630	0.987511
YML009C-A	YML009C-A	13446	108	0.987489
YBR156C	SLI15	79185	698	0.987458
YOR090C	PTC5	63668	572	0.987448
YFR009W	GCN20	85027	752	0.987416
YKL012W	PRP40	69065	583	0.987416
YDL040C	NAT1	98904	854	0.987324
YGR194C	XKS1	68320	600	0.987324
YMR102C	YMR102C	94254	834	0.987324
YML035C	AMD1	93301	810	0.987313
YLR190W	MMR1	54816	491	0.987082
YKL179C	COY1	77513	679	0.98704
YEL046C	GLY1	42815	387	0.986971
YHR204W	MNL1	91245	796	0.986971
YAL056W	GPB2	98611	880	0.986965
YMR078C	CTF18	84373	741	0.986935
YGL229C	SAP4	94728	818	0.986624
YKR067W	GPT2	83644	743	0.986611
YDR362C	TFC6	74708	672	0.986583
YGL196W	YGL196W	47827	428	0.986572
YDL017W	CDC7	58320	507	0.986554
YLR276C	DBP9	68059	594	0.986554
YPL159C	PET20	29102	253	0.986554
YJL212C	OPT1	91615	799	0.986545
YOR073W	SGO1	66706	590	0.986513
YEL058W	PCM1	62066	557	0.986367
YNL267W	PIK1	119922	1066	0.986155
YAR042W	SWH1	135096	1188	0.986118
YGL247W	BRR6	22807	197	0.986118
YOR123C	LEO1	53920	464	0.986118
YKL201C	MNN4	139380	1178	0.986072
YLR427W	MAG2	76317	670	0.98595
YOR005C	DNL4	108514	944	0.985829
YLR130C	ZRT2	46363	422	0.985721
YIL126W	STH1	156741	1359	0.985692
YDR356W	SPC110	111781	944	0.985651
YGL006W	PMC1	130860	1173	0.985617
YBR179C	FZO1	97807	855	0.985615
YDR103W	STE5	102726	917	0.985613
YDR050C	TPI1	26795	248	0.985569
YDL104C	QRI7	45543	407	0.985513
YLR151C	PCD1	39754	340	0.985513
YLR177W	YLR177W	71265	628	0.985513
YML076C	WAR1	107559	944	0.985513
YPR055W	SEC8	122223	1065	0.985513
YKL148C	SDH1	70229	640	0.985473
YMR221C	YMR221C	56177	504	0.985381
YDR121W	DPB4	21997	196	0.985261
YER038W-A	YER038W-A	14348	126	0.985261
YKR079C	TRZ1	96815	838	0.985261
YHR047C	AAP1	97662	856	0.985235
YJR107W	YJR107W	37261	328	0.985235
YMR275C	BUL1	109173	976	0.985235
YMR066W	SOV1	104747	898	0.985235
YNL003C	PET8	31027	284	0.985235
YNL314W	DAL82	29079	255	0.985235
YGL234W	ADE5,7	86067	802	0.985164
YJL016W	YJL016W	63206	561	0.98512
YKL185W	ASH1	65684	588	0.98512
YKR075C	YKR075C	36113	307	0.98512
YLR184W	YLR184W	13564	115	0.98512
YMR191W	SPG5	42163	373	0.98512
YML103C	NUP188	188575	1655	0.98512
YPL228W	CET1	61849	549	0.98512
YIL122W	POG1	39498	351	0.985108
YLL054C	YLL054C	89162	769	0.985108
YML082W	YML082W	74313	649	0.985028
YNL137C	NAM9	56356	486	0.985015
YOL045W	PSK2	124371	1101	0.984995
YBR007C	DSF2	82408	736	0.98498
YOR221C	MCT1	40707	360	0.984936
YBL056W	PTC3	51389	468	0.984854
YDL018C	ERP3	26511	225	0.984837
YHL009C	YAP3	37955	330	0.984814
YJR140C	HIR3	191678	1648	0.984811
YOR002W	ALG6	62782	544	0.984705
YMR086W	YMR086W	105873	960	0.984704
YPR181C	SEC23	85384	768	0.984704
YBL080C	PET112	61842	541	0.984703
YBL084C	CDC27	85436	758	0.984703
YIL031W	ULP2	116881	1034	0.984699
YDR034C-C	YDR034C-C	49689	438	0.984699
YLR410W-A	YLR410W-A	49771	438	0.984699
YHR030C	SLT2	55636	484	0.984694
YJL012C	VTC4	83154	721	0.984693
YKR003W	OSH6	51588	448	0.984693
YNL097C	PHO23	37024	330	0.984693
YPL093W	NOG1	74409	647	0.984693
YJR008W	YJR008W	38482	338	0.984624
YBR132C	AGP2	67261	596	0.984588
YIL147C	SLN1	134434	1220	0.984537
YGL109W	YGL109W	12435	107	0.984528
YDL164C	CDC9	84827	755	0.984493
YFR016C	YFR016C	137697	1233	0.984493
YMR058W	FET3	72360	636	0.984439
YNL188W	KAR1	50653	433	0.984439
YKL043W	PHD1	40646	366	0.984434
YPL183C	YPL183C	114460	1013	0.984412
YMR110C	HFD1	59978	532	0.984402
YBR203W	COS111	104503	924	0.984334
YIL013C	PDR11	160536	1411	0.984332
YDR506C	YDR506C	69281	608	0.98432
YLR216C	CPR6	42072	371	0.98432
YGL063W	PUS2	41875	370	0.984286
YLR047C	FRE8	78948	686	0.984286
YER005W	YND1	71851	630	0.984131
YAL051W	OAF1	118862	1047	0.984032
YBL066C	SEF1	127991	1148	0.983852
YIL005W	EPS1	81218	701	0.983771
YPL204W	HRR25	57340	494	0.983645
YLR086W	SMC4	162188	1418	0.983571
YLL004W	ORC3	72076	616	0.983571
YIL140W	AXL2	90782	823	0.983563
YGL161C	YIP5	34843	310	0.983563
YDR028C	REG1	112615	1014	0.983515
YGL078C	DBP3	58826	523	0.983515
YMR034C	YMR034C	48374	434	0.983513
YAL024C	LTE1	163149	1435	0.983472
YCL057W	PRD1	81933	712	0.983462
YNR021W	YNR021W	47093	404	0.98343
YLR056W	ERG3	42730	365	0.983417
YPL120W	VPS30	63260	557	0.983325
YLR142W	PUT1	53271	476	0.98312
YIL036W	CST6	65264	587	0.98308
YGL075C	MPS2	44585	387	0.982991
YLR131C	ACE2	86633	770	0.982991
YPL243W	SRP68	69005	599	0.982991
YAL017W	PSK1	152329	1356	0.982675
YOR178C	GAC1	88532	793	0.982671
YOR205C	YOR205C	63853	556	0.982525
YLR116W	MSL5	53034	476	0.98252
YDR472W	TRS31	31721	283	0.982513
YGR110W	YGR110W	52044	445	0.982513
YHR001W	OSH7	49804	437	0.982513
YJL019W	MPS3	79174	682	0.982513
YLR034C	SMF3	51775	473	0.982513
YMR131C	RRB1	57261	511	0.982513
YNL055C	POR1	30428	283	0.982513
YOR068C	VAM10	11763	114	0.982513
YKL105C	YKL105C	125592	1132	0.982466
YJR106W	ECM27	80656	725	0.98244
YPL029W	SUV3	84324	737	0.98244
YIL047C	SYG1	104216	902	0.982425
YGR227W	DIE2	61807	525	0.982424
YCR030C	SYP1	96137	870	0.982419
YDR337W	MRPS28	33057	286	0.982381
YNL270C	ALP1	64013	573	0.982381
YBR260C	RGD1	74618	666	0.98238
YJL161W	YJL161W	20185	180	0.982379
YMR227C	TAF7	67555	590	0.982346
YPR007C	REC8	77201	680	0.982339
YGL163C	RAD54	101753	898	0.982323
YKR039W	GAP1	65655	602	0.98221
YLR244C	MAP1	43373	387	0.98221
YMR105C	PGM2	63088	569	0.98221
YOL033W	MSE1	61603	536	0.98221
YLR083C	EMP70	75962	667	0.982178
YLR246W	ERF2	41099	359	0.982178
YOL020W	TAT2	65404	592	0.982178
YOL075C	YOL075C	145156	1294	0.982178
YNR069C	BSC5	54831	489	0.982053
YHL008C	YHL008C	69968	627	0.982052
YLR319C	BUD6	88816	788	0.982041
YOR217W	RFC1	94902	861	0.982041
YDR348C	YDR348C	54995	499	0.98201
YIL107C	PFK26	93416	827	0.981876
YMR075W	RCO1	78836	684	0.981794
YNL253W	TEX1	47166	422	0.981773
YPL230W	YPL230W	43517	391	0.981773
YPR072W	NOT5	65854	560	0.981664
YDR415C	YDR415C	42484	374	0.981653
YDR425W	SNX41	70740	625	0.981621
YPL199C	YPL199C	26758	240	0.98151
YKL050C	YKL050C	103143	922	0.981496
YPR005C	HAL1	32994	294	0.981496
YKL048C	ELM1	72149	640	0.981399
YLR001C	YLR001C	97617	862	0.981263
YBR289W	SNF5	102556	905	0.981225
YPL141C	YPL141C	97692	865	0.981108
YDR113C	PDS1	41838	373	0.981007
YGL151W	NUT1	128793	1132	0.980921
YOR322C	LDB19	89825	818	0.980863
YBR286W	APE3	60137	537	0.980861
YHL029C	YHL029C	77756	679	0.980762
YNL272C	SEC2	84651	759	0.980762
YJL157C	FAR1	94571	830	0.980734
YEL060C	PRB1	69621	635	0.980715
YMR033W	ARP9	53074	467	0.980625
YKL054C	DEF1	83973	738	0.980623
YPL086C	ELP3	63657	557	0.980618
YML093W	UTP14	103023	899	0.980574
YNL059C	ARP5	87560	755	0.980551
YPR190C	RPC82	74016	654	0.980512
YHR186C	KOG1	177608	1557	0.980441
YDR072C	IPT1	60873	527	0.980306
YOR211C	MGM1	101522	902	0.980255
YHL021C	YHL021C	53134	465	0.980138
YEL037C	RAD23	42366	398	0.979928
YLR256W	HAP1	166106	1502	0.979922
YOR093C	YOR093C	186906	1648	0.979867
YOL019W	YOL019W	60900	551	0.979831
YGR143W	SKN1	86240	771	0.979599
YER111C	SWI4	123805	1093	0.979544
YIL048W	NEO1	130217	1151	0.979523
YBR015C	MNN2	67773	597	0.979513
YGR109C	CLB6	44145	380	0.979513
YBR001C	NTH2	89679	780	0.979437
YMR006C	PLB2	75455	706	0.97942
YLR228C	ECM22	89285	814	0.979347
YPL015C	HST2	39979	357	0.979335
YIL055C	YIL055C	70733	627	0.979329
YGL203C	KEX1	82244	729	0.979245
YLR452C	SST2	79716	698	0.979195
YHR149C	SKG6	81848	734	0.978887
YGR281W	YOR1	166727	1477	0.978826
YKR018C	YKR018C	81753	725	0.978486
YDR083W	RRP8	45985	392	0.978385
YKL184W	SPE1	52285	466	0.978314
YLR234W	TOP3	74370	656	0.97815
YJR076C	CDC11	47648	415	0.97815
YLR152C	YLR152C	64032	576	0.978129
YCR054C	CTR86	65205	563	0.97809
YMR317W	YMR317W	113069	1140	0.978074
YNL014W	HEF3	115868	1044	0.978067
YCL040W	GLK1	55377	500	0.978011
YKL150W	MCR1	34138	302	0.977982
YDR456W	NHX1	70147	633	0.977922
YKL109W	HAP4	62411	554	0.977922
YDR074W	TPS2	102976	896	0.977773
YMR205C	PFK2	104617	959	0.977695
YHR064C	SSZ1	58237	538	0.977673
YMR185W	YMR185W	113248	981	0.977198
YJL109C	UTP10	200079	1769	0.977021
YGL209W	MIG2	42048	382	0.977015
YDR192C	NUP42	42778	430	0.976953
YOR136W	IDH2	39739	369	0.97682
YMR072W	ABF2	21562	183	0.97656
YOR243C	PUS7	77002	676	0.976443
YNL093W	YPT53	24648	220	0.976398
YNL328C	MDJ2	16474	146	0.976361
YJR096W	YJR096W	32344	282	0.976339
YFR034C	PHO4	34089	312	0.976334
YBR150C	TBS1	126902	1094	0.976275
YDR326C	YSP2	160577	1438	0.976262
YKL062W	MSN4	69722	630	0.976138
YDL109C	YDL109C	72855	647	0.906269
YDR314C	RAD34	82042	692	0.906269
YEL064C	AVT2	53323	480	0.906269
YER047C	SAP1	100331	897	0.906269
YBR114W	RAD16	91430	790	0.899608
YIL131C	FKH1	53490	484	0.899608
YHR062C	RPP1	32224	293	0.899608
YLR173W	YLR173W	69606	608	0.899608
YML101C	CUE4	12893	117	0.899608
YJL070C	YJL070C	104263	888	0.897496
YOR166C	YOR166C	52373	458	0.897496
YOR269W	PAC1	56900	494	0.897496
YBL039C	URA7	64710	579	0.887215
YDL035C	GPR1	110708	961	0.887215
YDR318W	MCM21	42971	368	0.887215
YNR026C	SEC12	51607	471	0.887215
YOR208W	PTP2	85868	750	0.887215
YOR311C	HSD1	32840	290	0.887215
YKL209C	STE6	144764	1290	0.884283
YKL072W	STB6	88835	766	0.884283
YMR251W	GTO3	42403	366	0.884283
YDL113C	ATG20	72546	640	0.880064
YDL080C	THI3	68366	609	0.880064
YGR147C	NAT2	32804	288	0.880064
YGR005C	TFG2	46605	400	0.880064
YHR159W	YHR159W	56313	504	0.880064
YJR136C	YJR136C	48648	421	0.880064
YLR143W	YLR143W	77940	685	0.880064
YLL010C	PSR1	47930	427	0.880064
YMR068W	AVO2	47139	426	0.880064
YOL126C	MDH2	46170	423	0.880064
YAL021C	CCR4	94669	837	0.87938
YCL001W	RER1	22270	188	0.87938
YEL056W	HAT2	45060	401	0.87938
YJR021C	REC107	35683	314	0.87938
YDL101C	DUN1	58632	513	0.8769
YDR297W	SUR2	40734	349	0.8769
YDR492W	IZH1	36491	316	0.8769
YDL063C	YDL063C	70164	620	0.8769
YDR085C	AFR1	71363	620	0.8769
YFR042W	YFR042W	23555	200	0.8769
YGR098C	ESP1	187445	1630	0.8769
YJL039C	NUP192	191533	1683	0.8769
YBR205W	KTR3	47482	404	0.873707
YGR090W	UTP22	140483	1237	0.873707
YGL238W	CSE1	109355	960	0.873707
YNL250W	RAD50	152568	1312	0.873707
YDL166C	FAP7	22723	197	0.872944
YHR033W	YHR033W	46863	423	0.872944
YJL026W	RNR2	46147	399	0.872944
YJR074W	MOG1	24307	218	0.872944
YLR127C	APC2	99977	853	0.872944
YMR272C	SCS7	44881	384	0.872944
YML038C	YMD8	49614	442	0.872944
YDL002C	NHP10	23857	203	0.870991
YPL084W	BRO1	97275	844	0.870991
YCR038C	BUD5	75045	642	0.870788
YER113C	YER113C	81545	706	0.870788
YER106W	MAM1	35752	302	0.870788
YKL194C	MST1	54092	462	0.870788
YHR009C	YHR009C	57613	523	0.869905
YIL094C	LYS12	40069	371	0.869688
YJL105W	SET4	63855	560	0.869685
YNR023W	SNF12	63870	566	0.869685
YJR036C	HUL4	103456	892	0.869652
YKR098C	UBP11	82702	717	0.869652
YPL164C	MLH3	82000	715	0.869652
YCR014C	POL4	67527	582	0.86427
YDR308C	SRB7	16071	140	0.86427
YER061C	CEM1	47640	442	0.86427
YGR097W	ASK10	126863	1146	0.86427
YHR079C	IRE1	126974	1115	0.86427
YGL148W	ARO2	40838	376	0.86331
YKR026C	GCN3	34025	305	0.862205
YPL224C	MMT2	48610	449	0.862205
YAR019W-A	YAR019W-A	12706	114	0.86199
YDL206W	YDL206W	85982	762	0.86199
YDL086W	YDL086W	30837	273	0.86199
YGL251C	HFM1	135071	1187	0.86199
YBL106C	SRO77	111677	1010	0.861528
YCR066W	RAD18	55230	487	0.861528
YIL017C	VID28	105490	921	0.861528
YGL216W	KIP3	91090	805	0.861528
YGL175C	SAE2	40097	345	0.861528
YJR154W	YJR154W	38972	346	0.861528
YKR089C	TGL4	102715	910	0.861528
YOR346W	REV1	112226	985	0.861528
YOR371C	GPB1	100939	897	0.861528
YOR019W	YOR019W	83365	730	0.861528
YOL130W	ALR1	95868	859	0.861528
YPL219W	PCL8	55430	492	0.861528
YCR002C	CDC10	37025	322	0.861443
YDR296W	MHR1	26895	226	0.861443
YIL068C	SEC6	93427	805	0.861443
YJR137C	ECM17	161218	1442	0.861443
YML029W	USA1	96652	838	0.861443
YNL001W	DOM34	44057	386	0.861443
YEL062W	NPR2	69858	615	0.86118
YER056C	FCY2	58201	533	0.86118
YGR239C	PEX21	33049	288	0.86118
YOR209C	NPT1	49018	429	0.86118
YJL187C	SWE1	92467	819	0.861056
YDR038C	ENA5	120295	1091	0.859428
YEL072W	RMD6	26815	231	0.859428
YLR134W	PDC5	61912	563	0.859428
YDL179W	PCL9	34798	304	0.85921
YDR331W	GPI8	47402	411	0.85921
YMR166C	YMR166C	40992	368	0.85921
YNR071C	YNR071C	37852	342	0.85921
YBR207W	FTH1	51494	465	0.85826
YMR065W	KAR5	58439	504	0.85826
YMR073C	YMR073C	23182	201	0.85826
YNL101W	AVT4	80025	713	0.85826
YPR026W	ATH1	136919	1211	0.85826
YCL031C	RRP7	34470	297	0.857295
YDL014W	NOP1	34465	327	0.857295
YOR058C	ASE1	101623	885	0.857295
YPL175W	SPT14	51242	452	0.857295
YPR185W	ATG13	83281	738	0.857295
YPR019W	CDC54	105002	933	0.857295
YBR157C	ICS2	28772	255	0.856526
YMR273C	ZDS1	103358	915	0.856526
YBR275C	RIF1	217959	1916	0.853177
YBR177C	EHT1	51255	451	0.853177
YIR002C	MPH1	114057	993	0.853177
YLL006W	MMM1	48660	426	0.853177
YER133W-A	YER133W-A	13357	113	0.852845
YKL079W	SMY1	73799	656	0.852845
YML109W	ZDS2	105495	942	0.852845
YNL011C	YNL011C	49913	444	0.852845
YPR054W	SMK1	44300	388	0.852845
YLR340W	RPP0	33717	312	0.85283
YMR300C	ADE4	56719	510	0.85283
YGL094C	PAN2	127038	1115	0.852507
YGR191W	HIP1	66006	603	0.852507
YJL046W	YJL046W	47003	409	0.852507
YKL007W	CAP1	30699	268	0.852507
YML119W	YML119W	40060	357	0.852507
YNL292W	PUS4	45273	403	0.852507
YOL087C	YOL087C	125381	1116	0.852507
YPL125W	KAP120	119621	1032	0.852507
YAL067C	SEO1	68842	593	0.852089
YHR018C	ARG4	51989	463	0.852089
YBL082C	ALG3	52860	458	0.849135
YDR369C	XRS2	96364	854	0.849135
YDL240W	LRG1	116659	1017	0.849135
YER151C	UBP3	101916	912	0.849135
YGL241W	KAP114	113920	1004	0.849135
YGL254W	FZF1	33994	299	0.849135
YMR159C	ATG16	17222	150	0.849135
YMR255W	GFD1	21571	188	0.849135
YML041C	VPS71	32021	280	0.849135
YNL068C	FKH2	94374	862	0.849135
YNR003C	RPC34	36135	317	0.849135
YNL257C	SIP3	142818	1229	0.849135
YGL139W	FLC3	90761	802	0.844483
YHR137W	ARO9	58527	513	0.844483
YLR404W	YLR404W	32590	285	0.844483
YMR264W	CUE1	22762	203	0.844483
YOR168W	GLN4	93132	809	0.844483
YCR032W	BPH1	250870	2167	0.844473
YGL222C	EDC1	19237	175	0.844473
YKL171W	YKL171W	103955	928	0.844473
YMR203W	TOM40	42038	387	0.844473
YNL112W	DBP2	60999	546	0.844473
YOR255W	OSW1	32758	278	0.844473
YPL178W	CBC2	23774	208	0.844473
YDL193W	NUS1	42557	375	0.844432
YGL145W	TIP20	81166	701	0.844432
YHR103W	SBE22	96397	852	0.844432
YKL175W	ZRT3	55402	503	0.844432
YML016C	PPZ1	77490	692	0.844432
YMR316W	DIA1	38760	336	0.844432
YKL089W	MIF2	62472	549	0.842172
YLR149C	YLR149C	82799	730	0.842172
YNL183C	NPR1	85989	790	0.842172
YOL069W	NUF2	52973	451	0.842172
YPR116W	YPR116W	31133	277	0.842172
YGL065C	ALG2	58047	503	0.841931
YGR256W	GND2	53922	492	0.841931
YHR183W	GND1	53543	489	0.841931
YJR148W	BAT2	41624	376	0.841931
YPL269W	KAR9	74244	644	0.841931
YOL021C	DIS3	113706	1001	0.840887
YPL089C	RLM1	73483	676	0.840887
YBL090W	MRP21	20394	177	0.839077
YKL181W	PRS1	47047	427	0.839077
YOR083W	WHI5	32901	295	0.839077
YPL255W	BBP1	45384	385	0.839077
YDL199C	YDL199C	77501	687	0.837092
YDR495C	VPS3	116921	1011	0.837092
YGR146C	YGR146C	23996	211	0.837092
YJL103C	YJL103C	70381	618	0.837092
YJR091C	JSN1	120373	1091	0.837092
YKL161C	YKL161C	49632	433	0.837092
YLR113W	HOG1	48858	435	0.837092
YLR417W	VPS36	64017	566	0.837092
YDR186C	YDR186C	98330	877	0.836701
YOR298W	MUM3	57236	479	0.836701
YDL022W	GPD1	42869	391	0.836454
YIL082W	YIL082W	34099	290	0.836454
YGR109W-A	YGR109W-A	34026	290	0.836454
YOL062C	APM4	55387	491	0.836454
YOL059W	GPD2	49421	440	0.836454
YBR035C	PDX3	26908	228	0.83538
YER147C	SCC4	72140	624	0.83538
YGR278W	CWC22	67293	577	0.83538
YGR126W	YGR126W	25845	230	0.83538
YMR032W	HOF1	76206	669	0.83538
YNL067W-A	YNL067W-B	6021	48	0.83538
YPL140C	MKK2	56757	506	0.83538
YER161C	SPT2	38551	333	0.835034
YER109C	FLO8	86648	798	0.835034
YER169W	RPH1	90211	796	0.835034
YGR071C	YGR071C	98108	860	0.835034
YJL090C	DPB11	87240	764	0.835034
YMR094W	CTF13	56335	478	0.835034
YML006C	GIS4	87139	774	0.835034
YCR026C	NPP1	84733	742	0.834632
YDR234W	LYS4	75150	693	0.834632
YDR096W	GIS1	99480	894	0.834632
YHR178W	STB5	83472	743	0.834632
YJL036W	SNX4	49002	423	0.834632
YDR274C	YDR274C	13927	123	0.83261
YNL018C	YNL018C	69551	612	0.83261
YBL009W	ALK2	76372	676	0.832358
YFR040W	SAP155	114988	1002	0.832358
YHR154W	RTT107	123016	1070	0.832358
YKL221W	MCH2	52342	473	0.830964
YNL268W	LYP1	68089	611	0.830964
YOL022C	YOL022C	45993	408	0.830964
YOR018W	ROD1	92348	837	0.830964
YDR312W	SSF2	51856	453	0.830151
YHR066W	SSF1	51764	453	0.830151
YLR148W	PEP3	107397	918	0.830151
YDL241W	YDL241W	13494	123	0.828493
YLL057C	JLP1	46982	412	0.828493
YNL072W	RNH201	34875	307	0.828493
YAL066W	YAL066W	12113	102	0.828236
YDR272W	GLO2	31326	274	0.828236
YKL182W	FAS1	228689	2051	0.825856
YDR371W	CTS2	59118	511	0.825853
YGL233W	SEC15	105063	910	0.825853
YGL119W	ABC1	56741	501	0.825853
YKR090W	PXL1	79447	706	0.825853
YLR274W	CDC46	86410	775	0.825853
YDR159W	SAC3	149567	1301	0.825811
YGL184C	STR3	51828	465	0.825811
YKL139W	CTK1	60501	528	0.825811
YMR200W	ROT1	28908	256	0.825811
YOR329C	SCD5	97305	872	0.825811
YER122C	GLO3	55093	493	0.825409
YFR006W	YFR006W	61753	535	0.825409
YKR071C	DRE2	38542	348	0.825409
YNL103W	MET4	74372	672	0.825409
YIR034C	LYS1	41464	373	0.82501
YFR014C	CMK1	50296	446	0.82501
YNL123W	NMA111	110880	997	0.82501
YEL055C	POL5	115893	1022	0.824639
YHR117W	TOM71	71856	639	0.824639
YLR323C	CWC24	29741	259	0.824639
YLR290C	YLR290C	31524	277	0.824639
YLL015W	BPT1	176872	1559	0.824639
YLR025W	SNF7	26987	240	0.824639
YML013W	SEL1	66761	584	0.824639
YOR288C	MPD1	36408	318	0.824639
YBL020W	RFT1	66210	574	0.824158
YBR235W	YBR235W	123997	1120	0.824158
YEL036C	ANP1	58182	500	0.824158
YHR168W	MTG2	55536	499	0.824158
YML114C	TAF8	57985	510	0.824158
YML062C	MFT1	44996	392	0.824158
YCR012W	PGK1	44738	416	0.823326
YJL186W	MNN5	67252	586	0.823326
YLR414C	YLR414C	29251	263	0.823326
YLL001W	DNM1	84971	757	0.823326
YAL011W	SWC3	72514	625	0.823322
YGL093W	SPC105	104825	917	0.823322
YMR177W	MMT1	56209	510	0.823322
YPR068C	HOS1	54763	470	0.823322
YER010C	YER010C	25563	234	0.82328
YOL111C	MDY2	23732	212	0.82328
YPL259C	APM1	53873	475	0.82328
YBL016W	FUS3	40772	353	0.823063
YER093C	TSC11	164367	1430	0.823063
YJR131W	MNS1	63057	549	0.823063
YEL022W	GEA2	165666	1459	0.823059
YHR107C	CDC12	46668	407	0.823017
YJL139C	YUR1	50836	428	0.823017
YPL030W	YPL030W	64855	567	0.823017
YFL001W	DEG1	50888	442	0.821916
YDR339C	FCF1	21610	189	0.821874
YMR172W	HOT1	79415	719	0.821874
YPL150W	YPL150W	100645	901	0.817782
YBR202W	CDC47	94874	845	0.815534
YDR322W	MRPL35	42825	367	0.815534
YGL243W	TAD1	45946	400	0.815534
YOL061W	PRS5	53504	496	0.815534
YGL131C	SNT2	163202	1403	0.815161
YMR154C	RIM13	83123	727	0.815161
YDR142C	PEX7	42323	375	0.815095
YIL153W	RRD1	45082	393	0.815095
YFL026W	STE2	47849	431	0.815095
YLR084C	RAX2	133958	1220	0.815095
YMR164C	MSS11	85050	758	0.815095
YJR110W	YMR1	80151	688	0.814888
YNL053W	MSG5	54217	489	0.814888
YKL045W	PRI2	62262	528	0.813705
YBR222C	PCS60	60488	543	0.812888
YHL004W	MRP4	44151	394	0.812888
YCR092C	MSH3	119752	1047	0.812613
YFL025C	BST1	117754	1029	0.812613
YGR276C	RNH70	62849	553	0.812613
YDR216W	ADR1	150939	1323	0.812444
YJL216C	YJL216C	67556	581	0.812444
YMR024W	MRPL3	43999	390	0.812444
YBR288C	APM3	54879	483	0.812169
YDR532C	YDR532C	44674	385	0.812169
YKL085W	MDH1	35650	334	0.812169
YBL014C	RRN6	102033	894	0.811418
YDL165W	CDC36	22362	191	0.811418
YGR089W	NNF2	106465	936	0.811418
YNL098C	RAS2	34705	322	0.811418
YNL283C	WSC2	52292	503	0.811418
YOR092W	ECM3	68014	613	0.811418
YGR028W	MSP1	40343	362	0.810971
YLR098C	CHA4	74392	648	0.810212
YBR240C	THI2	51822	450	0.810205
YDR069C	DOA4	105191	926	0.810205
YDL183C	YDL183C	37047	320	0.810205
YKL094W	YJU3	35562	313	0.810205
YLR209C	PNP1	33755	311	0.810205
YKL093W	MBR1	36934	339	0.809935
YLL029W	YLL029W	84924	749	0.809935
YLR238W	FAR10	54092	478	0.809935
YCL008C	STP22	43330	385	0.809656
YOR032C	HMS1	48871	434	0.808726
YMR146C	TIF34	38755	347	0.808447
YAL019W-A	YAL019W-A	21605	189	0.8075
YDR406W-A	YDR406W-A	10117	81	0.8075
YOL011W	PLB3	75076	686	0.8075
YOR212W	STE4	46581	423	0.8075
YOR276W	CAF20	18223	161	0.807231
YBR290W	BSD2	35763	321	0.807219
YDR527W	RBA50	50106	439	0.807219
YLR123C	YLR123C	12739	109	0.807219
YML008C	ERG6	43431	383	0.807219
YER059W	PCL6	47007	420	0.805998
YML048W	GSF2	45869	403	0.805998
YNR008W	LRO1	75393	661	0.805998
YCR037C	PHO87	102539	923	0.805036
YDL247W	MPH2	68189	609	0.805036
YHR104W	GRE3	37118	327	0.805036
YJR160C	MPH3	67256	602	0.805036
YLR032W	RAD5	134001	1169	0.805036
YMR171C	YMR171C	62532	550	0.805036
YPR047W	MSF1	54828	469	0.805036
YGL172W	NUP49	49142	472	0.804602
YOR245C	DGA1	47711	418	0.804602
YDL149W	ATG9	115402	997	0.804198
YIR027C	DAL1	50126	460	0.804198
YER045C	ACA1	54592	489	0.804198
YHR114W	BZZ1	71171	633	0.804198
YLR442C	SIR3	111359	978	0.804198
YMR104C	YPK2	76664	677	0.804198
YBL024W	NCL1	77878	684	0.803674
YFL049W	SWP82	70275	623	0.803674
YJL099W	CHS6	86041	746	0.803674
YKL205W	LOS1	126818	1100	0.803674
YMR021C	MAC1	46516	417	0.803674
YPL075W	GCR1	87728	785	0.803674
YHR028C	DAP2	93404	818	0.802276
YKL134C	2001-10-01	87996	770	0.802276
YNL106C	INP52	133330	1183	0.802276
YDR082W	STN1	57510	494	0.801989
YHR027C	RPN1	109491	993	0.801989
YLR088W	GAA1	69220	614	0.801989
YCL045C	YCL045C	87181	760	0.80155
YDR536W	STL1	63531	569	0.801141
YJR054W	YJR054W	57516	497	0.801141
YLR336C	SGD1	102852	899	0.801141
YLR022C	SDO1	28283	250	0.801141
YPL005W	AEP3	70309	606	0.801141
YDR390C	UBA2	71258	636	0.800899
YDR420W	HKR1	188945	1802	0.800899
YHR035W	YHR035W	72306	630	0.800899
YMR259C	YMR259C	163575	1420	0.800899
YPL061W	ALD6	54414	500	0.800899
YPR103W	PRE2	31636	287	0.800899
YGL141W	HUL5	105564	910	0.800743
YML061C	PIF1	97681	859	0.800743
YOR047C	STD1	50260	444	0.800743
YPL155C	KIP2	78377	706	0.800743
YGL091C	NBP35	35253	328	0.800611
YHR057C	CPR2	22769	205	0.800611
YKL191W	DPH2	59775	534	0.800611
YLR447C	VMA6	39790	345	0.800611
YOR347C	PYK2	55195	506	0.800611
YBR045C	GIP1	65837	573	0.800302
YLR162W	YLR162W	13055	118	0.800302
YOR070C	GYP1	73289	637	0.800302
YLR018C	POM34	34232	299	0.799891
YNL240C	NAR1	54151	491	0.799891
YCL024W	KCC4	116473	1037	0.799358
YDR289C	RTT103	46488	409	0.799358
YLR381W	CTF3	84251	733	0.799358
YML050W	YML050W	35977	311	0.799358
YAL046C	YAL046C	13356	118	0.360169
YAL036C	RBG1	40701	369	0.360169
YAL037C-B	YAL037C-B	35788	324	0.360169
YBR189W	RPS9B	22298	195	0.360169
YBR110W	ALG1	51929	449	0.360169
YBR287W	YBR287W	47506	427	0.360169
YBL109W	YBL109W	12882	111	0.360169
YBR047W	YBR047W	20512	175	0.360169
YBR143C	SUP45	49005	437	0.360169
YBR063C	YBR063C	46444	404	0.360169
YCR044C	PER1	42541	357	0.360169
YCR059C	YIH1	29017	258	0.360169
YCL042W	YCL042W	13360	119	0.360169
YCL065W	YCL065W	14351	122	0.360169
YDR517W	GRH1	41119	372	0.360169
YDR288W	NSE3	33964	303	0.360169
YDL032W	YDL032W	11521	103	0.360169
YDR473C	PRP3	55870	469	0.360169
YDR220C	YDR220C	11171	97	0.360169
YDL116W	NUP84	83634	726	0.360169
YDR215C	YDR215C	14011	127	0.360169
YDL212W	SHR3	23512	210	0.360169
YDR485C	VPS72	90579	795	0.360169
YDR305C	HNT2	24784	217	0.360169
YDR058C	TGL2	37500	326	0.360169
YDR138W	HPR1	87828	752	0.360169
YDL230W	PTP1	38868	335	0.360169
YDR165W	TRM82	50488	444	0.360169
YDL076C	RXT3	33811	294	0.360169
YDR416W	SYF1	100228	859	0.360169
YDR338C	YDR338C	77845	695	0.360169
YDR352W	YDR352W	35179	317	0.360169
YDR513W	GRX2	15861	143	0.360169
YIL040W	APQ12	16508	138	0.360169
YIR020C	YIR020C	11672	100	0.360169
YER101C	AST2	48370	430	0.360169
YEL020C-B	YEL020C-B	7490	65	0.360169
YER112W	LSM4	21276	187	0.360169
YEL028W	YEL028W	17360	153	0.360169
YER079C-A	YER079C-A	12599	112	0.360169
YFR043C	YFR043C	27878	237	0.360169
YFR036W	CDC26	14081	124	0.360169
YFR002W	NIC96	96173	839	0.360169
YFR025C	HIS2	38582	335	0.360169
YGR035W-A	YGR035W-A	8362	73	0.360169
YGR087C	PDC6	61580	563	0.360169
YGR259C	YGR259C	16121	146	0.360169
YGL249W	ZIP2	82815	704	0.360169
YGL004C	RPN14	46383	417	0.360169
YGL099W	LSG1	72727	640	0.360169
YGR063C	SPT4	11158	102	0.360169
YHR171W	ATG7	71427	630	0.360169
YHR084W	STE12	77866	688	0.360169
YHL036W	MUP3	60619	546	0.360169
YHR185C	PFS1	27884	237	0.360169
YHR098C	SFB3	103949	929	0.360169
YHR127W	YHR127W	27132	243	0.360169
YHR196W	UTP9	65271	575	0.360169
YJL077C	ICS3	14828	131	0.360169
YJL035C	TAD2	28252	250	0.360169
YJL052W	TDH1	35750	332	0.360169
YJR056C	YJR056C	27361	236	0.360169
YKR076W	ECM4	43273	370	0.360169
YKL091C	YKL091C	36073	310	0.360169
YKL125W	RRN3	72387	627	0.360169
YKL100C	YKL100C	67524	587	0.360169
YLR108C	YLR108C	55600	485	0.360169
YLR109W	AHP1	19115	176	0.360169
YLR044C	PDC1	61495	563	0.360169
YLR386W	VAC14	99771	880	0.360169
YLR128W	DCN1	32203	269	0.360169
YLR071C	RGR1	123357	1082	0.360169
YLR162W-A	YLR162W-A	7280	62	0.360169
YLR154W-A	TAR1	6921	61	0.360169
YLR059C	REX2	30870	269	0.360169
YLR146W-A	YLR146W-A	7078	62	0.360169
YLR308W	CDA2	35693	312	0.360169
YLR183C	TOS4	55467	489	0.360169
YLR023C	IZH3	62570	543	0.360169
YMR316C-A	YMR316C-A	12411	103	0.360169
YMR279C	YMR279C	59561	540	0.360169
YML112W	CTK3	34809	296	0.360169
YNL156C	NSG2	33666	299	0.360169
YNL144C	YNL144C	84202	740	0.360169
YNL015W	PBI2	8590	75	0.360169
YNL226W	YNL226W	16040	136	0.360169
YNL024C	YNL024C	27738	246	0.360169
YNL322C	KRE1	32158	313	0.360169
YOR246C	YOR246C	37484	330	0.360169
YOR380W	RDR1	61287	546	0.360169
YOL105C	WSC3	58229	556	0.360169
YOL041C	NOP12	51941	459	0.360169
YOR124C	UBP2	146353	1272	0.360169
YOR386W	PHR1	66273	565	0.360169
YOR137C	SIA1	71845	622	0.360169
YOR232W	MGE1	26066	228	0.360169
YOR306C	MCH5	57566	521	0.360169
YOR226C	ISU2	16930	156	0.360169
YPL027W	SMA1	28399	245	0.360169
YPR049C	ATG11	135024	1178	0.360169
YPL215W	CBP3	39083	335	0.360169
YPR155C	NCA2	70861	616	0.360169
YPR170C	YPR170C	12959	111	0.360169
YPL081W	RPS9A	22443	197	0.360169
YPL147W	PXA1	100024	870	0.360169
YPL172C	COX10	52147	462	0.360169
YPL262W	FUM1	53151	488	0.360169
YPL168W	YPL168W	48827	430	0.360169
YPR012W	YPR012W	9904	84	0.360169
YPL272C	YPL272C	59389	517	0.360169
YPL102C	YPL102C	11657	100	0.360169
YAL013W	DEP1	48671	420	0.314119
YBL037W	APL3	115010	1025	0.314119
YBR071W	YBR071W	23548	211	0.314119
YBL072C	RPS8A	22489	200	0.314119
YBL091C-A	SCS22	19678	175	0.314119
YBL092W	RPL32	14771	130	0.314119
YDR195W	REF2	59818	533	0.314119
YDR524C	AGE1	54494	482	0.314119
YDR110W	FOB1	65318	566	0.314119
YDR124W	YDR124W	37603	324	0.314119
YDL050C	YDL050C	14094	123	0.314119
YDR060W	MAK21	116675	1025	0.314119
YDR310C	SUM1	118200	1062	0.314119
YDR065W	YDR065W	42829	365	0.314119
YDR081C	PDC2	103943	925	0.314119
YDR414C	ERD1	43216	362	0.314119
YDL239C	ADY3	91739	790	0.314119
YIR016W	YIR016W	28881	265	0.314119
YIL146C	ECM37	58968	529	0.314119
YIL041W	GVP36	36670	326	0.314119
YIL092W	YIL092W	71005	633	0.314119
YIL089W	YIL089W	23859	205	0.314119
YEL005C	VAB2	31364	282	0.314119
YER102W	RPS8B	22489	200	0.314119
YFR021W	ATG18	55102	500	0.314119
YFR045W	YFR045W	31850	285	0.314119
YFR005C	SAD1	52166	448	0.314119
YGR251W	YGR251W	22320	196	0.314119
YGL228W	SHE10	66862	577	0.314119
YGR112W	SHY1	45056	389	0.314119
YGR040W	KSS1	42692	368	0.314119
YGL226C-A	OST5	9517	86	0.314119
YHR074W	QNS1	80685	714	0.314119
YHR122W	YHR122W	25675	231	0.314119
YHR195W	NVJ1	36421	321	0.314119
YJR082C	EAF6	12895	113	0.314119
YJR122W	CAF17	57054	497	0.314119
YJL083W	TAX4	68767	604	0.314119
YJL172W	CPS1	64596	576	0.314119
YJR134C	SGM1	81170	707	0.314119
YJR007W	SUI2	34717	304	0.314119
YKL092C	BUD2	126662	1104	0.314119
YKL034W	TUL1	87879	758	0.314119
YKR096W	YKR096W	137490	1195	0.314119
YKR011C	YKR011C	41300	353	0.314119
YKL178C	STE3	53708	470	0.314119
YKR007W	MEH1	20242	184	0.314119
YLR019W	PSR2	44772	397	0.314119
YLR456W	YLR456W	23293	204	0.314119
YLR458W	YLR458W	14447	126	0.314119
YLR137W	YLR137W	41392	367	0.314119
YLR312C	YLR312C	46628	398	0.314119
YLR175W	CBF5	54704	483	0.314119
YLR097C	HRT3	40475	344	0.314119
YLR365W	YLR365W	12689	110	0.314119
YLR105C	SEN2	44109	377	0.314119
YMR098C	YMR098C	70413	612	0.314119
YML088W	UFO1	76859	668	0.314119
YMR291W	YMR291W	66219	586	0.314119
YMR294W	JNM1	43607	373	0.314119
YMR052W	FAR3	24032	204	0.314119
YMR223W	UBP8	53623	471	0.314119
YNL279W	PRM1	73352	661	0.314119
YNL078W	NIS1	45908	407	0.314119
YNR009W	NRM1	27564	249	0.314119
YNL160W	YGP1	37328	354	0.314119
YNL234W	YNL234W	47822	426	0.314119
YNL308C	KRI1	68653	591	0.314119
YOR258W	HNT3	25757	217	0.314119
YOR354C	MSC6	79947	692	0.314119
YOR031W	CRS5	7192	68	0.314119
YOR278W	HEM4	30911	275	0.314119
YOL114C	YOL114C	23190	202	0.314119
YOR051C	YOR051C	47351	412	0.314119
YOL116W	MSN1	43060	382	0.314119
YOL140W	ARG8	46681	423	0.314119
YOR150W	MRPL23	18463	163	0.314119
YOR078W	BUD21	24385	214	0.314119
YPL123C	RNY1	50171	434	0.314119
YPL071C	YPL071C	18435	156	0.314119
YPR147C	YPR147C	34842	304	0.314119
YPR162C	ORC4	60705	529	0.314119
YPL094C	SEC62	31346	274	0.314119
YPL194W	DDC1	69693	612	0.314119
YPL268W	PLC1	100547	869	0.314119
YAL040C	CLN3	64990	580	0.285714
YBR265W	TSC10	35986	320	0.285714
YBR014C	YBR014C	22565	203	0.285714
YBR106W	PHO88	21137	188	0.285714
YBR123C	TFC1	73553	649	0.285714
YBR204C	YBR204C	43316	375	0.285714
YBR299W	MAL32	68142	584	0.285714
YBR053C	YBR053C	40295	358	0.285714
YBL081W	YBL081W	40767	368	0.285714
YCL043C	PDI1	58227	522	0.285714
YDR441C	APT2	19986	181	0.285714
YDR507C	GIN4	129857	1142	0.285714
YDR100W	TVP15	15881	143	0.285714
YDL003W	MCD1	63290	566	0.285714
YDL034W	YDL034W	12919	114	0.285714
YDR147W	EKI1	61656	534	0.285714
YDL092W	SRP14	16430	146	0.285714
YDL182W	LYS20	47098	428	0.285714
YIL145C	PAN6	35032	309	0.285714
YIL152W	YIL152W	27201	235	0.285714
YIL029W-A	YIL029W-A	13442	123	0.285714
YIL061C	SNP1	34447	300	0.285714
YIL066W-A	YIL066W-A	15856	147	0.285714
YER100W	UBC6	28383	250	0.285714
YER014W	HEM14	59702	539	0.285714
YEL020C	YEL020C	61288	560	0.285714
YEL023C	YEL023C	78319	682	0.285714
YFR007W	YFR007W	39885	353	0.285714
YFL050C	ALR2	96683	858	0.285714
YFR018C	YFR018C	41031	363	0.285714
YFL037W	TUB2	50922	457	0.285714
YFL033C	RIM15	196529	1770	0.285714
YGL217C	YGL217C	12100	113	0.285714
YGL058W	RAD6	19705	172	0.285714
YGL219C	MDM34	51990	459	0.285714
YGL020C	GET1	27092	235	0.285714
YGR292W	MAL12	68094	584	0.285714
YGR115C	YGR115C	27236	259	0.285714
YGR117C	YGR117C	53437	476	0.285714
YGL027C	CWH41	96506	833	0.285714
YGL038C	OCH1	55155	480	0.285714
YGL123C-A	YGL123C-A	8264	76	0.285714
YGL142C	GPI10	72565	616	0.285714
YHR019C	DED81	62206	554	0.285714
YHR106W	TRR2	37087	342	0.285714
YHL027W	RIM101	68232	625	0.285714
YHR175W	CTR2	21651	189	0.285714
YHR061C	GIC1	35238	314	0.285714
YHR209W	YHR209W	33785	291	0.285714
YJL197C-A	YJL197C-A	10083	93	0.285714
YJR093C	FIP1	35777	327	0.285714
YJR035W	RAD26	124527	1085	0.285714
YJL158C	CIS3	23241	227	0.285714
YJR003C	YJR003C	62214	539	0.285714
YJR151C	DAN4	118358	1161	0.285714
YJL134W	LCB3	47371	409	0.285714
YKL176C	LST4	93358	828	0.285714
YKR013W	PRY2	33779	329	0.285714
YKL013C	ARC19	19916	171	0.285714
YKL144C	RPC25	24326	212	0.285714
YKL156C-A	YKL156C-A	4232	38	0.285714
YLR303W	MET17	48671	444	0.285714
YLR072W	YLR072W	78212	693	0.285714
YLR219W	MSC3	80530	728	0.285714
YLR163C	MAS1	51083	462	0.285714
YLL018C-A	COX19	11105	98	0.285714
YLR270W	DCS1	40769	350	0.285714
YLR345W	YLR345W	58385	509	0.285714
YLR273C	PIG1	74145	648	0.285714
YLR100W	ERG27	39724	347	0.285714
YLR438W	CAR2	46086	424	0.285714
YMR092C	AIP1	67325	615	0.285714
YMR079W	SEC14	34900	304	0.285714
YML131W	YML131W	39976	365	0.285714
YMR061W	RNA14	79960	677	0.285714
YMR149W	SWP1	31653	286	0.285714
YNL164C	IBD2	40016	351	0.285714
YNL288W	CAF40	41155	373	0.285714
YNL115C	YNL115C	74038	644	0.285714
YNL181W	YNL181W	46529	407	0.285714
YNL169C	PSD1	56594	500	0.285714
YNL049C	SFB2	98942	876	0.285714
YNL312W	RFA2	29936	273	0.285714
YOR262W	YOR262W	39724	347	0.285714
YOL159C	YOL159C	19573	171	0.285714
YOR194C	TOA1	32201	286	0.285714
YOR370C	MRS6	67373	603	0.285714
YOL014W	YOL014W	13917	124	0.285714
YOL112W	MSB4	57092	492	0.285714
YOR289W	YOR289W	29099	251	0.285714
YOR297C	TIM18	21900	192	0.285714
YOL135C	MED7	25585	222	0.285714
YOR225W	YOR225W	12688	109	0.285714
YOL070C	YOL070C	55923	501	0.285714
YOR081C	TGL5	84715	749	0.285714
YOR250C	CLP1	50225	445	0.285714
YPL202C	AFT2	47104	416	0.285714
YPR074C	TKL1	73805	680	0.285714
YPR067W	ISA2	20876	185	0.285714
YPR075C	OPY2	38901	360	0.285714
YPR157W	YPR157W	53809	467	0.285714
YPR173C	VPS4	48172	437	0.285714
YPL229W	YPL229W	23260	206	0.285714
YPL100W	ATG21	55188	496	0.285714
YPR106W	ISR1	49735	443	0.285714
YPL025C	YPL025C	20609	185	0.285714
YAL068C	YAL068C	12850	120	0.282158
YBL042C	FUI1	72164	639	0.282158
YBR301W	DAN3	12847	120	0.282158
YCL010C	SGF29	29381	259	0.282158
YCR052W	RSC6	54165	483	0.282158
YCR024C	SLM5	56784	492	0.282158
YCR104W	PAU3	13187	124	0.282158
YCL026C-A	FRM2	21232	193	0.282158
YDR279W	RNH202	39483	350	0.282158
YDR040C	ENA1	120356	1091	0.282158
YDR019C	GCV1	44469	400	0.282158
YDR542W	YDR542W	12834	120	0.282158
YDR039C	ENA2	120316	1091	0.282158
YDR491C	YDR491C	18825	163	0.282158
YDL054C	MCH1	53565	486	0.282158
YDR194W-A	YDR194W-A	6129	50	0.282158
YDL218W	YDL218W	34449	317	0.282158
YDL082W	RPL13A	22554	199	0.282158
YDR502C	SAM2	42256	384	0.282158
YDR263C	DIN7	49034	430	0.282158
YIL176C	YIL176C	12866	120	0.282158
YEL011W	GLC3	81115	704	0.282158
YEL049W	PAU2	12819	120	0.282158
YFR057W	YFR057W	17503	151	0.282158
YFL020C	PAU5	12845	122	0.282158
YGL261C	YGL261C	12850	120	0.282158
YGR267C	FOL2	27769	243	0.282158
YGR103W	NOP7	69877	605	0.282158
YGR294W	YGR294W	12819	120	0.282158
YGR027C	RPS25A	12039	108	0.282158
YGL114W	YGL114W	80008	725	0.282158
YGL204C	YGL204C	11351	101	0.282158
YGR057C	LST7	28136	242	0.282158
YHR031C	RRM3	81580	723	0.282158
YHL046C	YHL046C	12880	120	0.282158
YJL146W	IDS2	53216	469	0.282158
YJL068C	YJL068C	33934	299	0.282158
YJL159W	HSP150	38618	387	0.282158
YJL210W	PEX2	30751	271	0.282158
YJL183W	MNN11	47800	422	0.282158
YJR152W	DAL5	60849	543	0.282158
YJL223C	PAU1	12866	120	0.282158
YKL039W	PTM1	60018	523	0.282158
YKR023W	YKR023W	60799	530	0.282158
YLR461W	PAU4	12891	120	0.282158
YLR376C	PSY3	28251	242	0.282158
YLL025W	YLL025W	13093	124	0.282158
YLR289W	GUF1	73188	645	0.282158
YLR457C	NBP1	37353	319	0.282158
YLR037C	DAN2	13178	124	0.282158
YLL043W	FPS1	73877	669	0.282158
YLL064C	YLL064C	12905	120	0.282158
YLR171W	YLR171W	14689	129	0.282158
YLR333C	RPS25B	12009	108	0.282158
YLR180W	SAM1	41818	382	0.282158
YLR425W	TUS1	149111	1307	0.282158
YLR440C	SEC39	82395	709	0.282158
YMR325W	YMR325W	13173	124	0.282158
YMR142C	RPL13B	22525	199	0.282158
YMR128W	ECM16	144953	1267	0.282158
YMR081C	ISF1	37110	338	0.282158
YML066C	SMA2	40871	369	0.282158
YNL319W	YNL319W	16051	146	0.282158
YNL261W	ORC5	55289	479	0.282158
YNL057W	YNL057W	11628	110	0.282158
YNR076W	PAU6	12905	120	0.282158
YOR261C	RPN8	38312	338	0.282158
YOR030W	DFG16	71729	619	0.282158
YOR365C	YOR365C	80284	703	0.282158
YOR104W	PIN2	32083	282	0.282158
YOR033C	EXO1	80162	702	0.282158
YOR394W	YOR394W	17714	164	0.282158
YOR039W	CKB2	29842	258	0.282158
YOR059C	YOR059C	51105	450	0.282158
YOL065C	INP54	43799	384	0.282158
YOR149C	SMP3	59900	516	0.282158
YOL161C	YOL161C	12877	120	0.282158
YPL126W	NAN1	101236	896	0.282158
YPR151C	SUE1	24305	206	0.282158
YPL208W	RKM1	67178	583	0.282158
YPL073C	YPL073C	18046	161	0.282158
YPL234C	TFP3	17037	164	0.282158
YPL282C	YPL282C	17714	164	0.282158
YAL043C	PTA1	88472	785	0.281792
YAR053W	YAR053W	11143	98	0.281792
YBR253W	SRB6	13863	121	0.281792
YDL100C	GET3	39353	354	0.281792
YDR544C	YDR544C	15912	142	0.281792
YDR131C	YDR131C	65242	556	0.281792
YDR118W	APC4	75255	652	0.281792
YDR214W	AHA1	39435	350	0.281792
YDL207W	GLE1	62073	538	0.281792
YDL127W	PCL2	35207	308	0.281792
YDL049C	KNH1	29753	268	0.281792
YDL145C	COP1	135606	1201	0.281792
YDL154W	MSH5	102208	901	0.281792
YDR184C	ATC1	33114	294	0.281792
YIL023C	YKE4	37418	346	0.281792
YIL074C	SER33	51188	469	0.281792
YIR029W	DAL2	38714	343	0.281792
YIL039W	YIL039W	54927	473	0.281792
YER081W	SER3	51193	469	0.281792
YER084W-A	YER084W-A	20288	170	0.281792
YFL003C	MSH4	99224	878	0.281792
YGR222W	PET54	34637	293	0.281792
YHR081W	LRP1	21045	184	0.281792
YHR210C	YHR210C	37932	341	0.281792
YJL081C	ARP4	54831	489	0.281792
YJL093C	TOK1	77407	691	0.281792
YJR089W	BIR1	108666	954	0.281792
YJR011C	YJR011C	30473	261	0.281792
YKL162C	YKL162C	46509	402	0.281792
YKL033W	YKL033W	118888	1038	0.281792
YKL057C	NUP120	120447	1037	0.281792
YLR241W	YLR241W	89343	782	0.281792
YLR423C	ATG17	48656	417	0.281792
YLR416C	YLR416C	14716	132	0.281792
YMR270C	RRN9	42813	365	0.281792
YML049C	RSE1	153783	1361	0.281792
YMR308C	PSE1	121029	1089	0.281792
YNR050C	LYS9	48917	446	0.281792
YNR044W	AGA1	73353	725	0.281792
YNL260C	YNL260C	23328	198	0.281792
YNL140C	YNL140C	21678	189	0.281792
YOR040W	GLO4	32339	285	0.281792
YOR384W	FRE5	80292	694	0.281792
YOR049C	RSB1	40395	354	0.281792
YPL039W	YPL039W	36115	316	0.281792
YPL056C	YPL056C	11331	101	0.281792
YPR077C	YPR077C	14206	123	0.281792
YBR079C	RPG1	110343	964	0.28021
YCR023C	YCR023C	69217	611	0.28021
YCL044C	MGR1	47156	417	0.28021
YDR141C	DOP1	194685	1698	0.28021
YDL045C	FAD1	35546	306	0.28021
YDR169C-A	YDR169C-A	5589	49	0.28021
YDR499W	LCD1	86424	747	0.28021
YDR327W	YDR327W	12303	108	0.28021
YDL175C	AIR2	39343	344	0.28021
YDR426C	YDR426C	14613	125	0.28021
YIL157C	YIL157C	22044	197	0.28021
YIL175W	YIL175W	12434	105	0.28021
YER022W	SRB4	78475	687	0.28021
YER091C	MET6	85859	767	0.28021
YEL040W	UTR2	49906	467	0.28021
YER129W	SAK1	126871	1142	0.28021
YGL129C	RSM23	55562	488	0.28021
YGR263C	YGR263C	48540	424	0.28021
YGR009C	SEC9	73623	651	0.28021
YGR113W	DAM1	38422	343	0.28021
YGR035C	YGR035C	12907	116	0.28021
YGR212W	SLI1	54473	468	0.28021
YHR163W	SOL3	27784	249	0.28021
YHR097C	YHR097C	40663	366	0.28021
YJL126W	NIT2	34693	307	0.28021
YJL047C	RTT101	99325	842	0.28021
YKR077W	YKR077W	39862	363	0.28021
YKL165C-A	YKL165C-A	9186	77	0.28021
YKL204W	EAP1	69762	632	0.28021
YKL003C	MRP17	15021	131	0.28021
YKL065C	YET1	23427	206	0.28021
YLR455W	YLR455W	35508	304	0.28021
YLR217W	YLR217W	12637	107	0.28021
YLR154W-C	YLR154W-A	14345	124	0.28021
YLR154W-E	YLR154W-E	7789	67	0.28021
YLR409C	UTP21	104790	939	0.28021
YLR103C	CDC45	74248	650	0.28021
YMR294W-A	YMR294W-A	13839	119	0.28021
YMR179W	SPT21	84696	758	0.28021
YMR117C	SPC24	24604	213	0.28021
YNL237W	YTP1	51644	459	0.28021
YNL220W	ADE12	48279	433	0.28021
YNR074C	AIF1	41335	378	0.28021
YOR260W	GCD1	65699	578	0.28021
YOR350C	MNE1	77229	663	0.28021
YOR198C	BFR1	54639	470	0.28021
YOL027C	MDM38	65005	573	0.28021
YOR062C	YOR062C	31880	268	0.28021
YOR063W	RPL3	43757	387	0.28021
YOL054W	YOL054W	47068	406	0.28021
YOR082C	YOR082C	13227	113	0.28021
YPL124W	SPC29	29280	253	0.28021
YPR158W	YPR158W	29163	252	0.28021
YPL012W	RRP12	137507	1228	0.28021
YAR018C	KIN3	51203	435	0.0349265
YAR075W	YAR075W	17003	157	0.0349265
YAL058W	CNE1	56967	502	0.0349265
YAL044C	GCV3	18795	170	0.0349265
YAR068W	YAR068W	18011	161	0.0349265
YAR047C	YAR047C	12896	106	0.0349265
YAR003W	SWD1	48654	426	0.0349265
YAL031W-A	YAL031W-A	11414	102	0.0349265
YAR069C	YAR069C	10917	97	0.0349265
YAL008W	FUN14	22063	198	0.0349265
YAR061W	YAR061W	7610	67	0.0349265
YAL023C	PMT2	86869	759	0.0349265
YAL037W	YAL037W	30457	267	0.0349265
YAR019C	CDC15	110283	974	0.0349265
YAL059W	ECM1	23935	212	0.0349265
YAL045C	YAL045C	11648	102	0.0349265
YAL064W-B	YAL064W-B	13273	126	0.0349265
YAL030W	SNC1	13201	117	0.0349265
YAR033W	MST28	27091	234	0.0349265
YAR002C-A	ERP1	24723	219	0.0349265
YAL016W	TPD3	70906	635	0.0349265
YAL009W	SPO7	30113	259	0.0349265
YAR062W	YAR062W	21145	198	0.0349265
YAL068W-A	YAL068W-A	9656	84	0.0349265
YAL038W	CDC19	54544	500	0.0349265
YAR070C	YAR070C	11605	99	0.0349265
YAL039C	CYC3	30081	269	0.0349265
YAR035C-A	YAR035C-A	3320	26	0.0349265
YAL010C	MDM10	56250	493	0.0349265
YAR020C	PAU7	5674	55	0.0349265
YAR027W	UIP3	27116	235	0.0349265
YAL060W	BDH1	41538	382	0.0349265
YAL053W	FLC2	87462	783	0.0349265
YAL042C-A	YAL042C-A	13704	125	0.0349265
YAL034W-A	MTW1	33243	289	0.0349265
YAL032C	PRP45	42482	379	0.0349265
YAL025C	MAK16	35694	306	0.0349265
YAL018C	YAL018C	37050	325	0.0349265
YAL003W	EFB1	22627	206	0.0349265
YAL047C	SPC72	72104	622	0.0349265
YAL064C-A	YAL064C-A	13885	126	0.0349265
YAR035W	YAT1	77765	687	0.0349265
YAL067W-A	YAL067W-A	8759	75	0.0349265
YAR028W	YAR028W	26458	234	0.0349265
YAR071W	PHO11	52757	467	0.0349265
YAR007C	RFA1	70347	621	0.0349265
YAR064W	YAR064W	11139	99	0.0349265
YAL069W	YAL069W	11336	104	0.0349265
YAL004W	YAL004W	23811	215	0.0349265
YAR050W	FLO1	160667	1537	0.0349265
YAL033W	POP5	19573	173	0.0349265
YAL005C	SSA1	69767	642	0.0349265
YAL062W	GDH3	49627	457	0.0349265
YAR029W	YAR029W	8910	74	0.0349265
YAL055W	PEX22	19877	180	0.0349265
YAL016C-A	YAL016C-A	11223	104	0.0349265
YAL016C-B	YAL016C-B	7405	61	0.0349265
YAL034C-B	YAL034C-B	13264	117	0.0349265
YAL044W-A	YAL044W-A	12537	110	0.0349265
YAL034C	FUN19	47068	413	0.0349265
YAL063C	FLO9	138072	1322	0.0349265
YAL063C-A	YAL063C-A	11308	96	0.0349265
YAL012W	CYS3	42542	394	0.0349265
YAL049C	YAL049C	27089	246	0.0349265
YAR015W	ADE1	34603	306	0.0349265
YAL056C-A	YAL056C-A	12969	116	0.0349265
YAL041W	CDC24	96939	854	0.0349265
YAR008W	SEN34	31313	275	0.0349265
YAL020C	ATS1	36481	333	0.0349265
YAR030C	YAR030C	13288	113	0.0349265
YAL027W	YAL027W	29769	261	0.0349265
YAR023C	YAR023C	20621	179	0.0349265
YAR073W	IMD1	44386	403	0.0349265
YAR066W	YAR066W	20593	203	0.0349265
YAL042W	ERV46	46235	415	0.0349265
YAL035W	FUN12	112268	1002	0.0349265
YAL028W	FRT2	58749	528	0.0349265
YAL014C	SYN8	29048	255	0.0349265
YAL064W	YAL064W	12772	108	0.0349265
YAL007C	ERP2	24063	215	0.0349265
YAR060C	YAR060C	12860	111	0.0349265
YAL026C-A	YAL026C-A	17438	145	0.0349265
YAR002W	NUP60	59039	539	0.0349265
YAL029C	MYO4	169342	1471	0.0349265
YAL037C-A	YAL037C-A	3447	30	0.0349265
YAL065C	YAL065C	12919	128	0.0349265
YAR031W	PRM9	35073	298	0.0349265
YAL047W-A	YAL047W-A	12154	109	0.0349265
YAR010C	YAR010C	49072	440	0.0349265
YAL022C	FUN26	58317	517	0.0349265
YAL015C	NTG1	45577	399	0.0349265
YAL059C-A	YAL059C-A	15839	140	0.0349265
YBR192W	RIM2	42101	377	0.0349265
YBL095W	YBL095W	30545	270	0.0349265
YBR178W	YBR178W	14440	124	0.0349265
YBR098W	MMS4	78763	691	0.0349265
YBR273C	UBX7	50030	436	0.0349265
YBR193C	MED8	25268	223	0.0349265
YBR266C	SLM6	16042	150	0.0349265
YBR012C	YBR012C	16067	139	0.0349265
YBL096C	YBL096C	11087	102	0.0349265
YBR099C	YBR099C	14784	127	0.0349265
YBL002W	HTB2	14237	131	0.0349265
YBR186W	PCH2	63460	564	0.0349265
YBR005W	RCR1	23886	213	0.0349265
YBR259W	YBR259W	80426	688	0.0349265
YBL089W	AVT5	50891	459	0.0349265
YBR281C	DUG2	98070	878	0.0349265
YBL010C	YBL010C	32639	280	0.0349265
YBL003C	HTA2	13989	132	0.0349265
YBR013C	YBR013C	14481	129	0.0349265
YBR089C-A	NHP6B	11575	99	0.0349265
YBR274W	CHK1	60016	527	0.0349265
YBR194W	YBR194W	14234	123	0.0349265
YBR267W	REI1	45834	393	0.0349265
YBR187W	YBR187W	30340	280	0.0349265
YBL097W	BRN1	86230	754	0.0349265
YBR006W	UGA2	54189	497	0.0349265
YBR101C	FES1	32604	290	0.0349265
YBR195C	MSI1	47364	422	0.0349265
YBR188C	NTC20	15970	140	0.0349265
YBR121C-A	YBR121C-A	6235	52	0.0349265
YBR084C-A	RPL19A	21704	189	0.0349265
YBR282W	MRPL27	16492	146	0.0349265
YBL011W	SCT1	85694	759	0.0349265
YBR021W	FUR4	71735	633	0.0349265
YBR268W	MRPL37	11949	105	0.0349265
YBL098W	BNA4	52429	460	0.0349265
YBR283C	SSH1	53311	490	0.0349265
YBL012C	YBL012C	15301	133	0.0349265
YBL113W-A	YBL113W-A	18616	160	0.0349265
YBR276C	PPS1	91684	807	0.0349265
YBR196C	PGI1	61299	554	0.0349265
YBR269C	YBR269C	15504	138	0.0349265
YBR008C	FLR1	61628	548	0.0349265
YBL059C-A	YBL059C-A	12947	109	0.0349265
YBR298C-A	YBR298C-A	8407	73	0.0349265
YBR022W	POA1	19938	177	0.0349265
YBL099W	ATP1	58617	545	0.0349265
YBR291C	CTP1	32173	299	0.0349265
YBL100C	YBL100C	11250	104	0.0349265
YBR277C	YBR277C	14650	133	0.0349265
YBR197C	YBR197C	24203	217	0.0349265
YBL006C	LDB7	19792	180	0.0349265
YBR009C	HHF1	11368	103	0.0349265
YBL071W-A	KTI11	9356	82	0.0349265
YBR076C-A	YBR076C-A	10625	88	0.0349265
YBR284W	YBR284W	92903	797	0.0349265
YBR030W	YBR030W	62593	552	0.0349265
YBR103W	SIF2	59161	535	0.0349265
YBL013W	FMT1	44616	401	0.0349265
YBL029C-A	YBL029C-A	11161	94	0.0349265
YBR016W	YBR016W	14617	128	0.0349265
YBR292C	YBR292C	14420	123	0.0349265
YBL101C	ECM21	123608	1117	0.0349265
YBR111C	YSA1	26087	231	0.0349265
YBL021C	HAP3	16154	144	0.0349265
YBR198C	TAF5	88967	798	0.0349265
YBL068W-A	YBL068W-A	9173	78	0.0349265
YBL007C	SLA1	135847	1244	0.0349265
YBR017C	KAP104	103680	918	0.0349265
YBR182C-A	YBR182C-A	7379	64	0.0349265
YBR285W	YBR285W	16833	144	0.0349265
YBR031W	RPL4A	39092	362	0.0349265
YBR104W	YMC2	36555	329	0.0349265
YBR278W	DPB3	22665	201	0.0349265
YBR233W-A	DAD3	10848	94	0.0349265
YBR024W	SCO2	34888	301	0.0349265
YBL022C	PIM1	127111	1133	0.0349265
YBR105C	VID24	41245	362	0.0349265
YBR025C	YBR025C	44174	394	0.0349265
YBR018C	GAL7	42385	366	0.0349265
YBL100W-A	YBL100W-A	49897	438	0.0349265
YBL100W-C	YBL100W-C	4642	39	0.0349265
YBL071C-B	YBL071C-B	3853	32	0.0349265
YBR293W	VBA2	51676	474	0.0349265
YBL102W	SFT2	24274	215	0.0349265
YBR032W	YBR032W	11485	100	0.0349265
YBL015W	ACH1	58711	526	0.0349265
YBR279W	PAF1	51800	445	0.0349265
YBR199W	KTR4	54556	464	0.0349265
YBL008W	HIR1	93889	840	0.0349265
YBR120C	CBP6	18679	162	0.0349265
YBL030C	PET9	34426	318	0.0349265
YBL103C	RTG3	54139	486	0.0349265
YBR191W-A	YBR191W-A	3109	24	0.0349265
YBR026C	ETR1	42067	380	0.0349265
YBR200W	BEM1	61605	551	0.0349265
YBR294W	SUL1	95950	859	0.0349265
YBR040W	FIG1	33775	298	0.0349265
YBR113W	YBR113W	18098	160	0.0349265
YBR033W	EDS1	103396	919	0.0349265
YBR196C-A	YBR196C-A	6255	49	0.0349265
YBR196C-B	YBR196C-B	3925	34	0.0349265
YBL111C	YBL111C	76246	667	0.0349265
YBR121C	GRS1	75410	667	0.0349265
YBL104C	YBL104C	117635	1038	0.0349265
YBL008W-A	YBL008W-A	9481	79	0.0349265
YBR034C	HMT1	39786	348	0.0349265
YBR107C	IML3	28066	245	0.0349265
YBL017C	PEP1	177776	1579	0.0349265
YBR027C	YBR027C	12841	110	0.0349265
YBR255C-A	YBR255C-A	13741	120	0.0349265
YBR085C-A	YBR085C-A	9404	85	0.0349265
YBR201W	DER1	24391	211	0.0349265
YBL031W	SHE1	38015	338	0.0349265
YBR041W	FAT1	77140	669	0.0349265
YBL112C	YBL112C	11974	105	0.0349265
YBR122C	MRPL36	20091	177	0.0349265
YBR296C	PHO89	62653	574	0.0349265
YBL105C	PKC1	131518	1151	0.0349265
YBR042C	CST26	45515	397	0.0349265
YBL018C	POP8	15512	133	0.0349265
YBR028C	YBR028C	59591	525	0.0349265
YBL032W	HEK2	41683	381	0.0349265
YBL025W	RRN10	16505	145	0.0349265
YBR130C	SHE3	47416	425	0.0349265
YBL040C	ERD2	25762	219	0.0349265
YBL113C	YBL113C	86976	792	0.0349265
YBR050C	REG2	38747	338	0.0349265
YBL033C	RIB1	38332	345	0.0349265
YBR043C	QDR3	77300	689	0.0349265
YBR116C	YBR116C	20215	175	0.0349265
YBR036C	CSG2	45442	410	0.0349265
YBR109C	CMD1	16135	147	0.0349265
YBR029C	CDS1	51822	457	0.0349265
YBR210W	ERV15	16347	142	0.0349265
YBR297W	MAL33	54193	468	0.0349265
YBL026W	LSM2	11163	95	0.0349265
YBL019W	APN2	59445	520	0.0349265
YBR211C	AME1	37461	324	0.0349265
YBR298C	MAL31	68262	614	0.0349265
YBL034C	STU1	174176	1513	0.0349265
YBL107C	YBL107C	22966	196	0.0349265
YBR117C	TKL2	75029	681	0.0349265
YBR037C	SCO1	33166	295	0.0349265
YBR131W	CCZ1	80732	704	0.0349265
YBL041W	PRE7	26871	241	0.0349265
YBR051W	YBR051W	13438	116	0.0349265
YBR124W	YBR124W	13219	119	0.0349265
YBR072C-A	YBR072C-A	6143	53	0.0349265
YBL027W	RPL19B	21704	189	0.0349265
YBR052C	RFS1	22921	210	0.0349265
YBR125C	PTC4	44175	393	0.0349265
YBL035C	POL12	78774	705	0.0349265
YBR131C-A	YBR131C-A	3679	29	0.0349265
YBL028C	YBL028C	12401	106	0.0349265
YBR212W	NGR1	75023	672	0.0349265
YBL039W-B	YBL039W-B	6873	59	0.0349265
YBR012W-A	YBR012W-A	49067	440	0.0349265
YBL108W	YBL108W	11662	101	0.0349265
YBR118W	TEF2	50032	458	0.0349265
YBR300C	YBR300C	18881	165	0.0349265
YBR220C	YBR220C	63009	560	0.0349265
YBR060C	ORC2	71238	620	0.0349265
YBR133C	HSL7	95152	827	0.0349265
YBR126C	TPS1	56147	495	0.0349265
YBL036C	YBL036C	29123	257	0.0349265
YBR046C	ZTA1	37018	334	0.0349265
YBR213W	MET8	31917	274	0.0349265
YBL050W	SEC17	32802	292	0.0349265
YBR206W	YBR206W	11838	107	0.0349265
YBL043W	ECM13	28562	257	0.0349265
YBR056W-A	YBR056W-A	7328	66	0.0349265
YBR119W	MUD1	34378	298	0.0349265
YBL029W	YBL029W	42604	376	0.0349265
YBR221C	PDB1	40053	366	0.0349265
YBR039W	ATP3	34350	311	0.0349265
YBR141C	YBR141C	38539	337	0.0349265
YBL051C	PIN4	73775	668	0.0349265
YBR061C	TRM7	34700	310	0.0349265
YBR127C	VMA2	57749	517	0.0349265
YBL039C-A	YBL039C-A	3401	27	0.0349265
YBR162W-A	YSY6	7365	65	0.0349265
YBR214W	SDS24	57187	527	0.0349265
YBR134W	YBR134W	15524	133	0.0349265
YBL044W	YBL044W	13850	122	0.0349265
YBR054W	YRO2	38719	344	0.0349265
YBR302C	COS2	45165	379	0.0349265
YBR221W-A	YBR221W-A	4086	34	0.0349265
YBR062C	YBR062C	20596	180	0.0349265
YBL045C	COR1	50227	457	0.0349265
YBR128C	ATG14	40453	344	0.0349265
YBR142W	MAK5	87047	773	0.0349265
YBR215W	HPC2	67516	623	0.0349265
YBR135W	CKS1	17795	150	0.0349265
YBL038W	MRPL16	26518	232	0.0349265
YBR056C-B	YBR056C-B	5740	52	0.0349265
YBR048W	RPS11B	17749	156	0.0349265
YBR230C	OM14	14609	134	0.0349265
YBR223C	TDP1	62333	544	0.0349265
YBR070C	ALG14	27035	237	0.0349265
YBR216C	YBP1	77740	674	0.0349265
YBR129C	OPY1	37739	328	0.0349265
YBR049C	REB1	91874	810	0.0349265
YBL060W	YBL060W	78767	687	0.0349265
YBL053W	YBL053W	13194	124	0.0349265
YBR136W	MEC1	273339	2368	0.0349265
YBL046W	PSY4	50655	441	0.0349265
YBR209W	YBR209W	12127	105	0.0349265
YBR056W	YBR056W	57822	501	0.0349265
YBL107W-A	YBL107W-A	4053	34	0.0349265
YBR231C	SWC5	34343	303	0.0349265
YBL061C	SKT5	77066	696	0.0349265
YBR144C	YBR144C	12318	104	0.0349265
YBR057C	MUM2	41433	366	0.0349265
YBR151W	APD1	35759	316	0.0349265
YBR224W	YBR224W	19323	171	0.0349265
YBR217W	ATG12	21106	186	0.0349265
YBR064W	YBR064W	16039	142	0.0349265
YBR137W	YBR137W	20484	179	0.0349265
YBR232C	YBR232C	12749	119	0.0349265
YBL055C	YBL055C	47390	418	0.0349265
YBR065C	ECM2	40924	364	0.0349265
YBR138C	YBR138C	60458	524	0.0349265
YBR058C	UBP14	88629	781	0.0349265
YBR152W	SPP381	33772	291	0.0349265
YBL062W	YBL062W	14415	126	0.0349265
YBR072W	HSP26	23879	214	0.0349265
YBR145W	ADH5	37648	351	0.0349265
YBL048W	YBL048W	12447	103	0.0349265
YBR230W-A	YBR230W-A	7615	66	0.0349265
YBL070C	YBL070C	11547	106	0.0349265
YBR080C	SEC18	84055	758	0.0349265
YBR226C	YBR226C	15803	136	0.0349265
YBR219C	YBR219C	14787	127	0.0349265
YBR066C	NRG2	25009	220	0.0349265
YBR160W	CDC28	34061	298	0.0349265
YBR233W	PBP2	45782	413	0.0349265
YBR153W	RIB7	27116	244	0.0349265
YBL063W	KIP1	125793	1111	0.0349265
YBR146W	MRPS9	31925	278	0.0349265
YBL049W	MOH1	16085	138	0.0349265
YBR139W	YBR139W	57638	508	0.0349265
YBR241C	YBR241C	53525	488	0.0349265
YBL071C	YBL071C	11539	102	0.0349265
YBR141W-A	YBR141W-A	3562	31	0.0349265
YBR234C	ARC40	42475	384	0.0349265
YBR154C	RPB5	25079	215	0.0349265
YBL064C	PRX1	29496	261	0.0349265
YBR227C	MCX1	57945	520	0.0349265
YBL057C	PTH2	23128	214	0.0349265
YBR067C	TIP1	20727	210	0.0349265
YBR200W-A	YBR200W-A	6460	54	0.0349265
YBR161W	CSH1	44382	376	0.0349265
YBR074W	YBR074W	111067	976	0.0349265
YBR147W	YBR147W	33496	296	0.0349265
YBR162C	TOS1	47994	455	0.0349265
YBR082C	UBC4	16456	148	0.0349265
YBR068C	BAP2	67670	609	0.0349265
YBL005W-A	YBL005W-A	49285	440	0.0349265
YBR111W-A	SUS1	11207	98	0.0349265
YBR242W	YBR242W	27576	238	0.0349265
[truncated: 4,691 more rows]
